# Supplementary material for: Most soil and litter arthropods are unidentifiable based on current DNA barcode reference libraries
Source: Curr Zool. 2023 Nov 28;70(5):637–46. doi: 10.1093/cz/zoad051 (PMC11502157; doi:10.1093/cz/zoad051)
Supplement: zoad051_suppl_Supplementary_Table_S1 [file zoad051_suppl_supplementary_table_s1.xlsx]

## Sheet: BOLD_Miscellaneous_IDEngine_Res
			BOLD		RDP with COI Reference										RDP with MIDORI Reference										Spingo with MIDORI reference				Sintax with MIDORI reference
Morphospecies ID	GenBank#	Author's reference ID	Best ID	Prob.	Class	Prob.	Order	Prob.	Family	Prob.	Genus	Prob.	Species	Prob.	Class	Prob.	Order	Prob.	Family	Prob.	Genus	Prob.	Species	Prob.	Genus	Prob.	Species	Prob.	Kindom (Prob.), Phylum (Prob.), Class (Prob.), Order (Prob.), Family (Prob.), Genus (Prob.), Species (Prob.)
BBK.A.001	OR170073	Insecta: Coleoptera: Carabidae: Harpalus	Harpalus spadiceus	99	Insecta	1	Coleoptera	1	Carabidae	1	Harpalus	1	Harpalus fulvilabris	0.85	Insecta	1	Coleoptera	1	Carabidae	1	Harpalus	0.99	Harpalus amputatus	0.31	Harpalus	1	Harpalus neglectus	0.15	k:Eukaryota(1.0000),p:Arthropoda(1.0000),c:Insecta(1.0000),o:Coleoptera(1.0000),f:Carabidae(1.0000),g:Harpalus(0.9800),s:Harpalus fuscipalpis(0.1900)
BBK.A.002	OR608764	Insecta: Coleoptera: Carabidae: Trechus satanicus	No match		Insecta	0.99	Coleoptera	0.66	Carabidae	0.39	Pterostichus	0.23	Pterostichus deuvesianus	0.08	Insecta	0.99	Coleoptera	0.73	Carabidae	0.55	Duvalius	0.17	Duvalius baldensis	0.07	Duvalius	0.11	Duvalius baldensis	0.11	k:Eukaryota(1.0000),p:Arthropoda(0.9900),c:Insecta(0.9900),o:Coleoptera(0.5400),f:Carabidae(0.3200),g:Pterostichus(0.1200),s:Laccophilus poecilus(0.0500)
BBK.A.004	OR170014	Insecta: Coleoptera: Carabidae: Trechus	No match		Insecta	0.99	Coleoptera	0.76	Carabidae	0.56	Duvalius	0.1	Duvalius berthae	0.08	Insecta	1	Coleoptera	0.75	Carabidae	0.63	Duvalius	0.16	Duvalius raymondi	0.1	Duvalius	0.1	Duvalius raymondi	0.05	k:Eukaryota(1.0000),p:Arthropoda(1.0000),c:Insecta(0.9900),o:Coleoptera(0.4900),f:Carabidae(0.3100),g:Duvalius(0.0500),s:Amara communis(0.0300)
BBK.A.005	OR170074	Insecta: Coleoptera: Carabidae: Bradycellus	Bradycellus lugubris	99.1	Insecta	1	Coleoptera	0.98	Carabidae	0.97	Bradycellus	0.81	Bradycellus nigrinus	0.81	Insecta	1	Coleoptera	0.92	Carabidae	0.9	Harpalus	0.43	Harpalus indigens	0.21	Harpalus	0.69	Harpalus griseus	0.33	k:Eukaryota(1.0000),p:Arthropoda(1.0000),c:Insecta(1.0000),o:Coleoptera(0.8200),f:Carabidae(0.7600),g:Harpalus(0.2800),s:Harpalus griseus(0.1000)
BBK.A.006	OR170075	Insecta: Coleoptera: Leiodidae: Catopocerus	No match		Insecta	0.94	Diptera	0.22	Syrphidae	0.07	Dasysyrphus	0.05	Dasysyrphus lenensis	0.05	Insecta	0.98	Coleoptera	0.7	Carabidae	0.18	Bembidion	0.15	Bembidion sexfoveatum	0.12	Sphaeroderus	0.1	Sphaeroderus lecontei	0.1	k:Eukaryota(1.0000),p:Arthropoda(0.9800),c:Insecta(0.9800),o:Coleoptera(0.5500),f:Syrphidae(0.1500),g:Nicrophorus(0.0700),s:Anopheles oswaldoi(0.0200)
BBK.A.007	OR170076	Insecta: Coleoptera: Leiodidae: Ptomaphagus	No match		Insecta	0.99	Diptera	0.19	Muscidae	0.01	Rhinomusca	0.01	Rhinomusca dutoiti	0.01	Insecta	0.99	Coleoptera	0.73	Staphylinidae	0.34	Aleochara	0.19	Aleochara marginipennis	0.05	AMBIGUOUS	0	AMBIGUOUS	0	k:Eukaryota(1.0000),p:Arthropoda(1.0000),c:Insecta(0.9900),o:Coleoptera(0.5600),f:Staphylinidae(0.2000),g:Aleochara(0.0900),s:Aleochara binotata(0.0300)
BBK.A.009	OR170077	Insecta: Coleoptera: Staphylinidae: Dasycerus bicolor	No match		Insecta	1	Coleoptera	0.56	Scarabaeidae	0.18	Onthophagus	0.14	Onthophagus yukae	0.08	Insecta	1	Coleoptera	0.51	Staphylinidae	0.3	Neoisoglossa	0.08	Neoisoglossa agnita	0.08	Gyrinus	0	Gyrinus opacus	0	k:Eukaryota(1.0000),p:Arthropoda(0.9900),c:Insecta(0.9900),o:Coleoptera(0.4400),f:Staphylinidae(0.2100),g:Drosophila(0.1200),s:Aleochara bimaculata(0.0400)
BBK.A.010	OR170078	Insecta: Coleoptera: Staphylinidae: Aleocharinae	No match		Insecta	1	Coleoptera	0.74	Staphylinidae	0.31	Atheta	0.12	Atheta fungi	0.06	Insecta	0.99	Coleoptera	0.71	Staphylinidae	0.42	Atheta	0.13	Atheta bosnica	0.03	Acrotona	0	Acrotona orbata	0	k:Eukaryota(1.0000),p:Arthropoda(1.0000),c:Insecta(1.0000),o:Coleoptera(0.6700),f:Staphylinidae(0.3400),g:Atheta(0.0800),s:Acrotona orbata(0.0500)
BBK.A.011	OR170079	Insecta: Coleoptera: Staphylinidae: Geostiba nubigena	Geostiba nubigena	99.5	Insecta	1	Coleoptera	1	Staphylinidae	1	Geostiba	1	Geostiba nubigena	1	Insecta	1	Coleoptera	1	Staphylinidae	1	Geostiba	1	Geostiba nubigena	1	Geostiba	1	Geostiba nubigena	1	k:Eukaryota(1.0000),p:Arthropoda(1.0000),c:Insecta(1.0000),o:Coleoptera(1.0000),f:Staphylinidae(1.0000),g:Geostiba(1.0000),s:Geostiba nubigena(1.0000)
BBK.A.012	OR170080	Insecta: Coleoptera: Staphylinidae: Ischnosoma	No match		Insecta	0.99	Coleoptera	0.65	Geotrupidae	0.11	Phelotrupes	0.11	Phelotrupes formosanus	0.11	Insecta	0.99	Diptera	0.34	Sciomyzidae	0.14	Colobaea	0.11	Colobaea bifasciella	0.11	Colobaea	0	Colobaea bifasciella	0	k:Eukaryota(1.0000),p:Arthropoda(1.0000),c:Insecta(1.0000),o:Coleoptera(0.3800),f:Staphylinidae(0.2500),g:Drosophila(0.0600),s:Nicrophorus vespillo(0.0400)
BBK.A.013	OR170081	Insecta: Coleoptera: Staphylinidae: Medon icarus	No match		Insecta	0.89	Coleoptera	0.44	Staphylinidae	0.2	Neophonus	0.08	Neophonus bruchi	0.08	Insecta	0.95	Coleoptera	0.49	Scarabaeidae	0.07	Rhopaea	0.05	Rhopaea magnicornis	0.05	Mcclungia	0.12	Mcclungia cymo	0.12	k:Eukaryota(1.0000),p:Arthropoda(0.9700),c:Insecta(0.9400),o:Lepidoptera(0.4500),f:Nymphalidae(0.1800),g:Papilio(0.0400),s:Rhopaea magnicornis(0.0400)
BBK.A.014	OR170082	Insecta: Coleoptera: Staphylinidae: Anotylus	No match		Insecta	0.97	Coleoptera	0.86	Staphylinidae	0.61	Oxytelus	0.6	Oxytelus montanus	0.57	Insecta	0.95	Coleoptera	0.72	Staphylinidae	0.35	Oxytelus	0.3	Oxytelus laqueatus	0.3	Oxytelus	0.68	Oxytelus laqueatus	0.68	k:Eukaryota(1.0000),p:Arthropoda(1.0000),c:Insecta(0.9800),o:Coleoptera(0.7700),f:Staphylinidae(0.5500),g:Oxytelus(0.3900),s:Oxytelus laqueatus(0.3900)
BBK.A.015	OR170083	Insecta: Coleoptera: Staphylinidae: Stenus appalachianus	No match		Insecta	0.99	Coleoptera	0.72	Staphylinidae	0.62	Stenus	0.61	rugipennis	0.16	Insecta	1	Coleoptera	0.75	Staphylinidae	0.62	Stenus	0.53	Stenus rugipennis	0.11	Dianous	0.2	Dianous banghaasi	0.1	k:Eukaryota(1.0000),p:Arthropoda(1.0000),c:Insecta(0.9900),o:Lepidoptera(0.5300),f:Staphylinidae(0.2100),g:Stenus(0.1000),s:Lambdina fiscellaria(0.0400)
BBK.A.017	OR170084	Insecta: Coleoptera: Staphylinidae: Machaerodes carinatus	No match		Insecta	0.79	Lepidoptera	0.39	Nymphalidae	0.17	Actinote	0.03	Actinote guatemalena	0.03	Insecta	0.86	Lepidoptera	0.33	Nymphalidae	0.21	Erebia	0.14	Erebia stubbendorfii	0.12	Liogluta	0	Liogluta microptera	0	k:Eukaryota(1.0000),p:Arthropoda(0.9500),c:Insecta(0.9400),o:Lepidoptera(0.4800),f:Nymphalidae(0.2400),g:Erebia(0.0700),s:Liogluta microptera(0.0300)
BBK.A.018	OR170085	Insecta: Coleoptera: Staphylinidae: Eutyphlus	No match		Insecta	0.94	Coleoptera	0.31	Staphylinidae	0.1	Stenus	0.07	proclinatus	0.07	Insecta	0.99	Coleoptera	0.28	Staphylinidae	0.15	Stenus	0.06	Stenus proclinatus	0.06	Endomychus	0.2	Endomychus biguttatus	0.2	k:Eukaryota(1.0000),p:Arthropoda(0.9900),c:Insecta(0.9700),o:Lepidoptera(0.4600),f:Nymphalidae(0.3200),g:Lancetes(0.0400),s:Lancetes lanceolatus(0.0400)
BBK.A.019	OP779445	Insecta: Coleoptera: Staphylinidae: Euconnus falcatus	No match		Insecta	0.94	Coleoptera	0.19	Buprestidae	0.02	Actenodes	0.01	Actenodes calcarata	0.01	Insecta	0.97	Lepidoptera	0.31	Pyralidae	0.11	Peoria	0.11	Peoria approximella	0.11	Peoria	0.25	Peoria approximella	0.25	k:Eukaryota(1.0000),p:Arthropoda(0.9900),c:Insecta(0.9500),o:Lepidoptera(0.5400),f:Nymphalidae(0.2300),g:Peoria(0.0800),s:Peoria approximella(0.0800)
BBK.A.020	OP779505	Insecta: Coleoptera: Staphylinidae: Euconnus vetustus	No match		Insecta	0.75	Coleoptera	0.15	Scarabaeidae	0.07	Scaptodera	0.06	Scaptodera rhadamistus	0.06	Insecta	0.83	Hymenoptera	0.14	Agaonidae	0.02	Kradibia	0.02	Kradibia jacobsi	0.02	Oreta	0.05	Oreta rosea	0.05	k:Eukaryota(1.0000),p:Arthropoda(0.9900),c:Insecta(0.9700),o:Lepidoptera(0.7400),f:Nymphalidae(0.2500),g:Boloria(0.0400),s:Boloria aquilonaris(0.0300)
BBK.A.021	OR170086	Insecta: Coleoptera: Staphylinidae: Lophioderus atlanticus	No match		Spirotrichea	0.18	Sporadotrichida	0.17	Oxytrichidae	0.17	Laurentiella	0.16	Laurentiella strenua	0.16	Insecta	0.93	Hymenoptera	0.5	Braconidae	0.06	Therophilus	0.06	Therophilus festivus	0.06	Cyclophora	0.11	Cyclophora albipunctata	0.11	k:Eukaryota(1.0000),p:Arthropoda(0.9800),c:Insecta(0.9600),o:Lepidoptera(0.3300),f:Nymphalidae(0.1200),g:Aleochara(0.0400),s:Cyclophora albipunctata(0.0400)
BBK.A.022	OR170087	Insecta: Coleoptera: Ptiliidae: Acrotrichis	No match		Insecta	0.88	Coleoptera	0.76	Ptiliidae	0.56	Acrotrichis	0.55	Acrotrichis intermedia	0.47	Insecta	0.84	Coleoptera	0.7	Ptiliidae	0.48	Acrotrichis	0.47	Acrotrichis nr. Sitkaensis	0.21	Acrotrichis	0.35	Acrotrichis intermedia	0.16	k:Eukaryota(1.0000),p:Arthropoda(0.9400),c:Insecta(0.8800),o:Coleoptera(0.5500),f:Ptiliidae(0.2300),g:Acrotrichis(0.2200),s:Acrotrichis intermedia(0.1100)
BBK.A.023	OR170088	Insecta: Coleoptera: Ptinidae: Lasioderma serricorne	Lasioderma serricorne	100	Insecta	1	Coleoptera	1	Anobiidae	1	Lasioderma	1	Lasioderma serricorne	1	Insecta	1	Coleoptera	1	Anobiidae	1	Lasioderma	1	Lasioderma serricorne	1	Lasioderma	1	Lasioderma serricorne	1	k:Eukaryota(1.0000),p:Arthropoda(1.0000),c:Insecta(1.0000),o:Coleoptera(1.0000),f:Anobiidae(1.0000),g:Lasioderma(1.0000),s:Lasioderma serricorne(1.0000)
BBK.A.026	OR170089	Insecta: Coleoptera: Elateridae	No match		Insecta	0.99	Coleoptera	0.94	Scirtidae	0.06	Macrohelodes	0.06	Macrohelodes lucidus	0.06	Insecta	0.96	Coleoptera	0.87	Elateridae	0.71	Stenagostus	0.03	Stenagostus horioi	0.03	Cardiophorus	0.02	Cardiophorus gramineus	0.02	k:Eukaryota(1.0000),p:Arthropoda(0.9600),c:Insecta(0.9500),o:Coleoptera(0.7100),f:Elateridae(0.4300),g:Hemicrepidius(0.0700),s:Hemicrepidius desertor(0.0500)
BBK.A.027	OR170351	Insecta: Diptera: Sphaeroceridae: Aptilotus aff. pulex	No match	-	Insecta	1	Diptera	0.98	Sarcophagidae	0.09	Lipoptilocnema	0.08	Lipoptilocnema crispula	0.08	Insecta	0.99	Diptera	0.89	Micropezidae	0.1	Cryogonus	0.1	Cryogonus fomicarius	0.1	Cryogonus	0.02	Cryogonus fomicarius	0.02	k:Eukaryota(1.0000),p:Arthropoda(1.0000),c:Insecta(0.9900),o:Diptera(0.8000),f:Drosophilidae(0.1800),g:Drosophila(0.1500),s:Drosophila mediostriata(0.0300)
BBK.A.028	OR170352	Insecta: Diptera: Tipuloidea	No match	-	Insecta	0.93	Coleoptera	0.16	Carabidae	0.07	Nebria	0.03	Nebria paradisi	0.03	Insecta	0.96	Coleoptera	0.19	Carabidae	0.1	Carabus	0.07	Damaster mirabilissimus	0.05	Bembecia	0	Bembecia aphrodite	0	k:Eukaryota(1.0000),p:Arthropoda(0.9800),c:Insecta(0.9600),o:Diptera(0.5300),f:Culicidae(0.1200),g:Drosophila(0.1000),s:Muscina stabulans(0.0700)
BBK.A.030	OR170353	Insecta: Diptera: Rhagionidae	No match	-	Insecta	0.99	Diptera	0.74	Fanniidae	0.11	Fannia	0.11	Fannia conspicua	0.11	Insecta	0.98	Diptera	0.72	Agromyzidae	0.16	Phytomyza	0.08	Phytomyza vitalbae	0.05	Agromyza	0	Agromyza frontella	0	k:Eukaryota(1.0000),p:Arthropoda(1.0000),c:Insecta(1.0000),o:Diptera(0.6200),f:Agromyzidae(0.1200),g:Drosophila(0.0800),s:Agromyza frontella(0.0600)
BBK.A.031	OR170354	Insecta: Diptera: Chironomidae	No match	-	Insecta	0.92	Coleoptera	0.25	Scarabaeidae	0.06	Onthophagus	0.05	Onthophagus minutus	0.04	Insecta	0.93	Diptera	0.52	Chironomidae	0.11	Potthastia	0.02	Potthastia gaedii	0.02	Lutzomyia	0	Lutzomyia pia	0	k:Eukaryota(1.0000),p:Arthropoda(0.9800),c:Insecta(0.9800),o:Diptera(0.4500),f:Nymphalidae(0.2100),g:Anopheles(0.1100),s:Caeruleuptychia helios(0.0400)
BBK.A.036	OR170356	Insecta: Diptera: Cecidomyiidae	No match	-	Insecta	0.91	Lepidoptera	0.28	Nymphalidae	0.12	Hypomenitis	0.01	Hypomenitis ortygia	0	Insecta	0.93	Lepidoptera	0.34	Lycaenidae	0.06	Pseudonacaduba	0.02	Pseudonacaduba aethiops	0.02	Hagnagora	0	Hagnagora mortipax	0	k:Eukaryota(1.0000),p:Arthropoda(1.0000),c:Insecta(0.9800),o:Lepidoptera(0.3900),f:Nymphalidae(0.1800),g:Anopheles(0.0600),s:Tegeticula synthetica(0.0300)
BBK.A.037	OR170357	Insecta: Diptera: Cecidomyiidae	No match	-	Insecta	0.99	Diptera	0.69	Cecidomyiidae	0.64	Resseliella	0.11	Resseliella kadsurae	0.09	Insecta	1	Diptera	0.8	Cecidomyiidae	0.76	Contarinia	0.14	Contarinia fagi	0.13	Rhopalomyia	0.1	Rhopalomyia yomogicola	0.1	k:Eukaryota(1.0000),p:Arthropoda(1.0000),c:Insecta(0.9700),o:Diptera(0.6000),f:Cecidomyiidae(0.5100),g:Rhopalomyia(0.1500),s:Rhopalomyia yomogicola(0.0800)
BBK.A.039	OR170359	Insecta: Diptera: Cecidomyiidae	No match	-	Insecta	0.99	Diptera	0.65	Cecidomyiidae	0.58	Resseliella	0.12	Resseliella kadsurae	0.1	Insecta	1	Diptera	0.77	Cecidomyiidae	0.71	Contarinia	0.18	Contarinia fagi	0.18	Pitydiplosis	0.1	Pitydiplosis puerariae	0.1	k:Eukaryota(1.0000),p:Arthropoda(1.0000),c:Insecta(0.9700),o:Diptera(0.6000),f:Cecidomyiidae(0.5100),g:Rhopalomyia(0.1300),s:Feltiella acarisuga(0.0900)
BBK.A.042	OR170360	Insecta: Diptera: Chironomidae	No match	-	Insecta	0.95	Diptera	0.6	Chironomidae	0.41	Tvetenia	0.14	Tvetenia bavarica	0.14	Insecta	0.97	Diptera	0.61	Chironomidae	0.38	Tvetenia	0.11	Tvetenia bavarica	0.11	Tvetenia	0.1	Tvetenia bavarica	0.1	k:Eukaryota(1.0000),p:Arthropoda(0.9900),c:Insecta(0.9500),o:Lepidoptera(0.4100),f:Chironomidae(0.1800),g:Chironomus(0.0500),s:Rheocricotopus effusus(0.0400)
BBK.A.043	OR170304	Insecta: Hymenoptera: Formicidae: Stenamma diecki	No match	-	Insecta	1	Hymenoptera	1	Formicidae	0.99	Stenamma	0.94	Stenamma diecki	0.91	Insecta	1	Hymenoptera	1	Formicidae	1	Stenamma	1	Stenamma diecki	0.99	Stenamma	1	Stenamma diecki	1	k:Eukaryota(1.0000),p:Arthropoda(1.0000),c:Insecta(1.0000),o:Hymenoptera(0.9800),f:Formicidae(0.9800),g:Stenamma(0.9700),s:Stenamma diecki(0.9700)
BBK.A.044	OR170305	Insecta: Hymenoptera: Braconidae	No match	-	Insecta	0.87	Hymenoptera	0.75	Braconidae	0.3	Macrocentrus	0.1	Macrocentrus camphoraphilus	0.08	Insecta	0.86	Hymenoptera	0.58	Braconidae	0.38	Macrocentrus	0.13	Macrocentrus camphoraphilus	0.06	Macrocentrus	0.1	Macrocentrus camphoraphilus	0.1	k:Eukaryota(1.0000),p:Arthropoda(0.9700),c:Insecta(0.8800),o:Lepidoptera(0.4900),f:Nymphalidae(0.1500),g:Macrocentrus(0.0700),s:Crypsiphona ocultaria(0.0300)
BBK.A.045	OR170306	Insecta: Hymenoptera: Megaspilidae	No match	-	Insecta	0.88	Hymenoptera	0.68	Formicidae	0.21	Anochetus	0.09	Anochetus paripungens	0.06	Insecta	0.98	Hymenoptera	0.62	Halictidae	0.07	Lasioglossum	0.06	Lasioglossum sisymbrii	0.02	Hyles	0	Hyles gallii	0	k:Eukaryota(1.0000),p:Arthropoda(0.9800),c:Insecta(0.9600),o:Hymenoptera(0.4300),f:Nymphalidae(0.1600),g:Lasioglossum(0.0500),s:Araschnia prorsoides(0.0300)
BBK.A.046	OR170307	Insecta: Hymenoptera: Megaspilidae	No match	-	Insecta	0.85	Hymenoptera	0.6	Halictidae	0.15	Lasioglossum	0.09	Lasioglossum repraesentans	0.01	Insecta	0.94	Hymenoptera	0.69	Halictidae	0.32	Lasioglossum	0.21	Lasioglossum repraesentans	0.01	Trissolcus	0.07	Trissolcus basalis	0.07	k:Eukaryota(1.0000),p:Arthropoda(0.9700),c:Insecta(0.9500),o:Hymenoptera(0.5100),f:Nymphalidae(0.1300),g:Lasioglossum(0.0800),s:Trissolcus basalis(0.0300)
BBK.A.048	OR170309	Insecta: Hymenoptera: Ceraphronoidea	No match	-	Insecta	0.9	Lepidoptera	0.19	Prodoxidae	0.06	Lampronia	0.06	Lampronia fuscatella	0.06	Insecta	0.93	Hymenoptera	0.36	Ceraphronidae	0.16	Ceraphron	0.16	Ceraphron bispinosus	0.16	Jalmenus	0	Jalmenus nr. daemeli MFB-97-X103	0	k:Eukaryota(1.0000),p:Arthropoda(0.9700),c:Insecta(0.9500),o:Lepidoptera(0.4300),f:Nymphalidae(0.1500),g:Charaxes(0.0400),s:Charaxes fournierae(0.0300)
BBK.A.054	OR170644	Collembola: Poduromorpha: Neanuridae: Pseudachorutes aureofasciatus	No match	-	Collembola	0.18	Entomobryomorpha	0.17	Entomobryidae	0.17	Entomobrya	0.16	Entomobrya pekinensis	0.07	Insecta	0.45	-	-	Ephemeroptera	0.1	Habrophlebiodes	0.09	Habrophlebiodes zijinensis	0.09	Drosophila	0.01	Drosophila mimica	0	k:Eukaryota(1.0000),p:Arthropoda(0.7600),c:Insecta(0.5700),o:Diptera(0.2100),f:Calliphoridae(0.0500),g:Tyrrhenoleuctra(0.0400),s:Tyrrhenoleuctra tangerina(0.0400)
BBK.A.055	OR170645	Collembola: Entomobryomorpha: Entomobryidae: Pogonognathellus	No match	-	Collembola	0.31	Entomobryomorpha	0.28	Entomobryidae	0.23	Sinella	0.1	Sinella qufuensis	0.1	Collembola	0.34	-	-	Entomobryidae	0.16	Orchesellides	0.1	Orchesellides sinensis	0.1	Tomocerus	0.13	Tomocerus sibiricus	0.13	k:Eukaryota(1.0000),p:Arthropoda(0.9200),c:Insecta(0.7500),o:Coleoptera(0.2700),f:Nymphalidae(0.0900),g:Tomocerus(0.0900),s:Tomocerus sibiricus(0.0700)
BBK.A.056	OR170646	Collembola: Entomobryomorpha: Tomoceridae: Tomocerus	No match	-	Collembola	0.34	Entomobryomorpha	0.29	Entomobryidae	0.25	Homidia	0.14	Homidia fascia	0.14	Insecta	0.66	Orthoptera	0.22	Gryllidae	0.17	Amphiacusta	0.17	Amphiacusta dapanera	0.15	Entomobrya	0.17	Entomobrya ligata	0.17	k:Eukaryota(1.0000),p:Arthropoda(0.9600),c:Insecta(0.8000),o:Coleoptera(0.2900),f:Nymphalidae(0.0700),g:Drosophila(0.0400),s:Sarcophaga saprianovae(0.0400)
BBK.A.057	OR170647	Collembola: Entomobryomorpha: Entomobryidae: Orchesella celsa	No match	-	Insecta	0.44	Coleoptera	0.09	Carabidae	0.01	Argentinatachoides	0.01	Argentinatachoides setiventre	0.01	Insecta	0.55	Isoptera	0.24	Kalotermitidae	0.23	Cryptotermes	0.23	Cryptotermes secundus	0.23	Neopsylla	0.1	Neopsylla paranoma	0.1	k:Eukaryota(1.0000),p:Arthropoda(0.8000),c:Insecta(0.6100),o:Coleoptera(0.1500),f:Entomobryidae(0.0500),g:Ogyris(0.0400),s:Ogyris amaryllis(0.0400)
BBK.A.058	OR170648	Collembola: Entomobryomorpha: Entomobryidae: Pogonognathellus	No match	-	Insecta	0.74	Lepidoptera	0.18	Riodinidae	0.05	Adelotypa	0.05	Adelotypa borsippa	0.05	Insecta	0.71	Lepidoptera	0.21	Riodinidae	0.07	Adelotypa	0.07	Adelotypa borsippa	0.07	Agraulis	0	Agraulis vanillae	0	k:Eukaryota(1.0000),p:Arthropoda(0.9800),c:Insecta(0.8200),o:Lepidoptera(0.3500),f:Nymphalidae(0.0900),g:Agraulis(0.0600),s:Agraulis vanillae(0.0600)
BBK.A.059	OR170649	Collembola: Entomobryomorpha: Isotomidae: Isotoma	No match	-	Collembola	0.28	Entomobryomorpha	0.25	Entomobryidae	0.12	Sinella	0.07	Sinella qufuensis	0.07	Insecta	0.56	Diptera	0.12	Clusiidae	0.05	Clusiodes	0.05	Clusiodes verticalis	0.05	Paratya	0	Paratya australiensis	0	k:Eukaryota(1.0000),p:Arthropoda(0.8900),c:Insecta(0.5900),o:Coleoptera(0.2100),f:Staphylinidae(0.0800),g:Folsomia(0.0400),s:Paratya australiensis(0.0300)
BBK.A.060	OR170650	Collembola: Entomobryomorpha: Isotomidae: Vertagopus	No match	-	Insecta	0.87	Coleoptera	0.45	Scarabaeidae	0.15	Onthophagus	0.15	Onthophagus yukae	0.12	Insecta	0.83	Coleoptera	0.44	Dytiscidae	0.09	Thermonectus	0.08	Thermonectus intermedius	0.08	Stegana	0	Stegana ctenaria	0	k:Eukaryota(1.0000),p:Arthropoda(0.9800),c:Insecta(0.9000),o:Diptera(0.3600),f:Drosophilidae(0.1000),g:Drosophila(0.1000),s:Oxytelus sculptus(0.0300)
BBK.A.061	OR170651	Collembola: Poduromorpha: Onychiuridae: Onychiurinae	No match	-	Insecta	0.68	Lepidoptera	0.13	Nymphalidae	0.06	Bicyclus	0.03	Bicyclus jefferyi	0.02	Insecta	0.65	Coleoptera	0.26	Silphidae	0.03	Nicrophorus	0.03	Nicrophorus defodiens	0.01	Homidia	0.1	Homidia socia	0.1	k:Eukaryota(1.0000),p:Arthropoda(0.9500),c:Insecta(0.7900),o:Lepidoptera(0.3400),f:Nymphalidae(0.1600),g:Aleochara(0.0700),s:Protohermes concolorus(0.0300)
BBK.A.062	OR170652	Collembola: Entomobryomorpha: Entomobryidae: Lepidocyrtus	No match	-	Insecta	0.94	Orthoptera	0.05	Tettigoniidae	0.05	Tegra	0.03	Tegra novaehollandiae	0.03	Insecta	0.86	Diptera	0.25	Mycetophilidae	0.06	Allodia	0.02	Allodia anglofennica	0.02	Allodia	0	Allodia anglofennica	0	k:Eukaryota(1.0000),p:Arthropoda(0.9700),c:Insecta(0.9200),o:Lepidoptera(0.3900),f:Nymphalidae(0.1900),g:Cybister(0.0400),s:Anoplophora glabripennis(0.0200)
BBK.A.063	OR170653	Collembola: Entomobryomorpha: Isotomidae: Tetracanthella	No match	-	Collembola	0.17	Entomobryomorpha	0.15	Entomobryidae	0.15	Entomobrya	0.09	Entomobrya koreana	0.07	Insecta	0.48	Coleoptera	0.21	Staphylinidae	0.09	Phloeonomus	0.08	Phloeonomus pusillus	0.08	Phloeonomus	0.1	Phloeonomus pusillus	0.1	k:Eukaryota(1.0000),p:Arthropoda(0.8000),c:Insecta(0.4900),o:Coleoptera(0.2400),f:Entomobryidae(0.0600),g:Entomobrya(0.0500),s:Ceratophysella denticulata(0.0400)
BBK.A.066	OP021206	Collembola: Symphypleona: Katiannidae: Sminthurinus henshawi	No match	-	Insecta	0.44	Coleoptera	0.15	Scarabaeidae	0.04	Temnoplectron	0.02	Temnoplectron major	0.02	Actinopteri	0.16	Salmoniformes	0.04	Salmonidae	0.04	Thymallus	0.04	Thymallus yaluensis	0.04	Talanga	0	Talanga excelsalis	0	k:Eukaryota(1.0000),p:Arthropoda(0.7500),c:Insecta(0.6400),o:Lepidoptera(0.2500),f:Nymphalidae(0.0600),g:Aleochara(0.0300),s:Banza nitida(0.0200)
BBK.A.068	OR170655	Collembola: Entomobryomorpha: Isotomidae: Folsomia	No match	-	Mammalia	0.14	Chiroptera	0.13	Pteropodidae	0.13	Pteropus	0.13	Pteropus scapulatus	0.13	Collembola	0.43	-	-	Isotomidae	0.29	Folsomia	0.27	Folsomia penicula	0.19	AMBIGUOUS	0	AMBIGUOUS	0	k:Eukaryota(1.0000),p:Arthropoda(0.9400),c:Insecta(0.5400),o:Coleoptera(0.1900),f:Isotomidae(0.2200),g:Folsomia(0.1900),s:Folsomia quadrioculata(0.1100)
BBK.A.070	OR170656	Collembola: Poduromorpha: Odontellidae	No match	-	Insecta	0.78	Lepidoptera	0.48	Oecophoridae	0.06	Eulechria	0.05	Eulechria hemisphaerica	0.05	Insecta	0.79	Lepidoptera	0.5	Nymphalidae	0.3	Baeotus	0.02	Baeotus aelius	0.02	Udea	0	Udea rubigalis	0	k:Eukaryota(1.0000),p:Arthropoda(0.9700),c:Insecta(0.9500),o:Lepidoptera(0.7000),f:Nymphalidae(0.3800),g:Charaxes(0.0500),s:Junonia orithya(0.0200)
BBK.A.072	OR170157	Arachnida: Araneae: Linyphiidae: Ceraticelus fissipes	Ceraticelus fissiceps	99.8	Arachnida	1	Araneae	1	Linyphiidae	1	Ceraticelus	1	Ceraticelus fissiceps	1	Arachnida	1	Araneae	1	Linyphiidae	1	Ceraticelus	1	Ceraticelus fissiceps	0.89	Ceraticelus	1	Ceraticelus fissiceps	1	k:Eukaryota(1.0000),p:Arthropoda(1.0000),c:Arachnida(1.0000),o:Araneae(1.0000),f:Linyphiidae(1.0000),g:Ceraticelus(1.0000),s:Ceraticelus fissiceps(1.0000)
BBK.A.073	OR170158	Arachnida: Araneae: Linyphiidae: Tenuiphantes zebra	Tenuiphantes zebra	99.3	Arachnida	1	Araneae	1	Linyphiidae	1	Tenuiphantes	1	Tenuiphantes zebra	1	Arachnida	1	Araneae	1	Linyphiidae	1	Tenuiphantes	1	Tenuiphantes zebra	1	Tenuiphantes	1	Tenuiphantes zebra	1	k:Eukaryota(1.0000),p:Arthropoda(1.0000),c:Arachnida(1.0000),o:Araneae(1.0000),f:Linyphiidae(1.0000),g:Tenuiphantes(1.0000),s:Tenuiphantes zebra(1.0000)
BBK.A.074	OR170159	Arachnida: Araneae: Linyphiidae: Bathypantes aff. pallidus	No match		Arachnida	0.99	Araneae	0.98	Linyphiidae	0.52	Bathyphantes	0.4	Bathyphantes latescens	0.19	Arachnida	0.99	Araneae	0.99	Linyphiidae	0.55	Novafroneta	0.14	Novafroneta vulgaris	0.14	Bathyphantes	1	Bathyphantes pallidus	1	k:Eukaryota(1.0000),p:Arthropoda(1.0000),c:Arachnida(1.0000),o:Araneae(1.0000),f:Linyphiidae(0.9800),g:Bathyphantes(0.9800),s:Bathyphantes pallidus(0.9700)
BBK.A.075	OR170160	Arachnida: Araneae: Linyphiidae: Pocadicnemis occidentalis	Pocadicnemis occidentalis	99.1	Arachnida	1	Araneae	1	Linyphiidae	1	Pocadicnemis	1	Pocadicnemis occidentalis	0.97	Arachnida	1	Araneae	1	Linyphiidae	1	Pocadicnemis	0.99	Pocadicnemis americana	0.73	Pocadicnemis	1	Pocadicnemis americana	0.97	k:Eukaryota(1.0000),p:Arthropoda(1.0000),c:Arachnida(1.0000),o:Araneae(1.0000),f:Linyphiidae(1.0000),g:Pocadicnemis(1.0000),s:Pocadicnemis americana(0.9100)
BBK.A.076	OR170161	Arachnida: Araneae: Agelenidae: Wadotes	No match		Arachnida	1	Araneae	1	Amaurobiidae	0.46	Coelotes	0.15	Coelotes antri	0.14	Arachnida	1	Araneae	1	Amaurobiidae	0.84	Wadotes	0.81	Wadotes dixiensis	0.73	Wadotes	0.82	Wadotes dixiensis	0.7	k:Eukaryota(1.0000),p:Arthropoda(1.0000),c:Arachnida(0.9900),o:Araneae(0.9900),f:Amaurobiidae(0.5700),g:Wadotes(0.5300),s:Wadotes dixiensis(0.4400)
BBK.A.077	OR170162	Arachnida: Araneae: Linyphiidae: Lepthyphantes intricatus	Lepthyphantes intricatus	99.5	Arachnida	1	Araneae	1	Linyphiidae	1	Lepthyphantes	1	Lepthyphantes intricatus	1	Arachnida	1	Araneae	1	Linyphiidae	1	Lepthyphantes	1	Lepthyphantes intricatus	1	Lepthyphantes	1	Lepthyphantes intricatus	1	k:Eukaryota(1.0000),p:Arthropoda(1.0000),c:Arachnida(1.0000),o:Araneae(1.0000),f:Linyphiidae(1.0000),g:Lepthyphantes(1.0000),s:Lepthyphantes intricatus(1.0000)
BBK.A.078	OR170163	Arachnida: Araneae: Amaurobiidae: Cybaeopsis	No match		Arachnida	1	Araneae	1	Zodariidae	0.32	Heradida	0.1	Heradida speculigera	0.1	Arachnida	0.99	Araneae	0.98	Dictynidae	0.19	Cicurina	0.18	Cicurina pacifica	0.06	Antrodiaetus	0.1	Antrodiaetus pacificus	0.1	k:Eukaryota(1.0000),p:Arthropoda(0.9800),c:Arachnida(0.8900),o:Araneae(0.8700),f:Antrodiaetidae(0.1400),g:Antrodiaetus(0.0600),s:Atypoides riversi(0.0600)
BBK.A.081	OR608776	Arachnida: Mesostigmata: Eviphididae	No match	-	Arachnida	0.08	Amblypygi	0.02	Phrynichidae	0.02	Damon	0.02	Damon medius	0.02	Actinopteri	0.24	Cypriniformes	0.07	Nemacheilidae	0.04	Lefua	0.04	Lefua costata	0.04	Bembecia	0.1	Bembecia hymenopteriformis	0.1	k:Eukaryota(1.0000),p:Arthropoda(0.6400),c:Insecta(0.5400),o:Lepidoptera(0.2400),f:Nymphalidae(0.1500),g:Brachionus(0.0300),s:Altinote dicaeus(0.0200)
BBK.A.082	OR608777	Arachnida: Mesostigmata	No match	-	Insecta	0.51	Lepidoptera	0.23	Nymphalidae	0.17	Hyalenna	0.07	Hyalenna perasippe	0.07	Insecta	0.51	Lepidoptera	0.29	Nymphalidae	0.17	Hyalenna	0.03	Hyalenna perasippe	0.03	Hyalenna	0.11	Hyalenna perasippe	0.11	k:Eukaryota(1.0000),p:Arthropoda(0.7300),c:Insecta(0.6700),o:Lepidoptera(0.5300),f:Nymphalidae(0.2000),g:Sebastes(0.0300),s:Fulvius subnitens(0.0200)
BBK.A.083	OR608778	Arachnida: Mesostigmata	No match	-	Arachnida	0.09	Opiliones	0.06	Tithaeidae	0.05	Metatithaeus	0.05	Metatithaeus rubidus	0.05	Insecta	0.4	Mantodea	0.06	Hymenopodidae	0.05	Hestiasula	0.04	Hestiasula phyllopus	0.04	Hestiasula	0.01	Hestiasula phyllopus	0.01	k:Eukaryota(1.0000),p:Arthropoda(0.7100),c:Insecta(0.5600),o:Lepidoptera(0.2500),f:Nymphalidae(0.1200),g:Panonychus(0.0200),s:Panonychus ulmi(0.0200)
BBK.A.086	OR608779	Arachnida: Trombidiformes	No match	-	Arachnida	0.28	Sarcoptiformes	0.11	Pyroglyphidae	0.04	Euroglyphus	0.03	Euroglyphus maynei	0.03	Arachnida	0.25	Opiliones	0.01	Ischyropsalididae	0	Ischyropsalis	0	Ischyropsalis muellneri	0	AMBIGUOUS	0	AMBIGUOUS	0	k:Eukaryota(1.0000),p:Arthropoda(0.8400),c:Insecta(0.5500),o:Lepidoptera(0.2500),f:Nymphalidae(0.0700),g:Cratoptera(0.0300),s:Cratoptera vestianaria(0.0300)
BBK.A.087	OR608780	Arachnida: Mesostigmata	No match	-	Arachnida	0.11	Mesostigmata	0.06	Macrochelidae	0.06	Macrocheles	0.06	Macrocheles kaiju	0.05	Insecta	0.45	Lepidoptera	0.17	Tortricidae	0.06	Pandemis	0.01	Pandemis pyrusana	0.01	Methona	0.02	Methona curvifascia	0.02	k:Eukaryota(1.0000),p:Arthropoda(0.7300),c:Insecta(0.6700),o:Lepidoptera(0.4900),f:Nymphalidae(0.2100),g:Methona(0.0400),s:Methona curvifascia(0.0300)
BBK.A.088	OR608781	Arachnida: Mesostigmata	No match	-	Insecta	0.75	Lepidoptera	0.29	Geometridae	0.09	Dysstroma	0.08	Dysstroma latefasciata	0.08	Insecta	0.87	Siphonaptera	0.1	Ischnopsyllidae	0.03	Sternopsylla	0.03	Sternopsylla distincta	0.03	AMBIGUOUS	0	AMBIGUOUS	0	k:Eukaryota(1.0000),p:Arthropoda(0.9400),c:Insecta(0.8600),o:Lepidoptera(0.4400),f:Nymphalidae(0.1700),g:Platycotis(0.0500),s:Platycotis vittata(0.0500)
BBK.A.089	OR608782	Arachnida: Mesostigmata	No match	-	Actinopteri	0.17	Myctophiformes	0.04	Neoscopelidae	0.03	Neoscopelus	0.03	Neoscopelus porosus	0.03	Cephalopoda	0.02	Octopoda	0.01	Octopodidae	0.01	Bathypolypus	0.01	Bathypolypus sponsalis	0.01	AMBIGUOUS	0	AMBIGUOUS	0	k:Eukaryota(1.0000),p:Arthropoda(0.6100),c:Insecta(0.5100),o:Lepidoptera(0.1700),f:Nymphalidae(0.0700),g:Drosophila(0.0400),s:Drosophila fluvialis(0.0200)
BBK.A.090	OR608783	Arachnida: Mesostigmata	No match	-	Insecta	0.7	Lepidoptera	0.32	Papilionidae	0.04	Parides	0.04	Parides vertumnus	0.03	Insecta	0.67	Lepidoptera	0.35	Papilionidae	0.04	Parides	0.04	Parides vertumnus	0.03	Parides	0	Parides proneus	0	k:Eukaryota(1.0000),p:Arthropoda(0.9800),c:Insecta(0.8800),o:Lepidoptera(0.5700),f:Nymphalidae(0.2000),g:Anopheles(0.0400),s:Hyalenna buckleyi(0.0300)
BBK.A.091	OR608784	Arachnida: Mesostigmata: Veigaiidae	No match	-	Pycnogonida	0.01	Pantopoda	0.01	Phoxichilidiidae	0.01	Anoplodactylus	0.01	Anoplodactylus viridintestinalis	0.01	Malacostraca	0.17	Isopoda	0.14	Janiridae	0.14	Janira	0.14	Janira maculosa	0.14	AMBIGUOUS	0	AMBIGUOUS	0	k:Eukaryota(1.0000),p:Arthropoda(0.8700),c:Insecta(0.7900),o:Diptera(0.2900),f:Nymphalidae(0.1000),g:Drosophila(0.0500),s:Cerodontha dorsalis(0.0400)
BBK.A.092	OR608785	Arachnida: Mesostigmata	No match	-	Arachnida	0.11	Mesostigmata	0.06	Macrochelidae	0.06	Macrocheles	0.06	Macrocheles kaiju	0.05	Insecta	0.45	Lepidoptera	0.17	Tortricidae	0.06	Pandemis	0.01	Pandemis pyrusana	0.01	Methona	0.1	Methona curvifascia	0	k:Eukaryota(1.0000),p:Arthropoda(0.7300),c:Insecta(0.6700),o:Lepidoptera(0.4900),f:Nymphalidae(0.2100),g:Methona(0.0400),s:Methona curvifascia(0.0300)
BBK.A.096	OR608786	Arachnida: Mesostigmata	No match	-	Insecta	0.8	Lepidoptera	0.27	Nymphalidae	0.15	Actinote	0.09	Actinote rhodope	0.05	Insecta	0.93	Hemiptera	0.07	Berytidae	0.03	Yemmalysus	0.03	Yemmalysus parallelus	0.03	Actinote	0.15	Actinote parapheles	0.05	k:Eukaryota(1.0000),p:Arthropoda(1.0000),c:Insecta(0.9400),o:Lepidoptera(0.5600),f:Nymphalidae(0.2700),g:Actinote(0.0600),s:Brevioleria arzalia(0.0400)
BBK.A.101	OR608915	Arachnida: Trombidiformes	No match	-	Arachnida	0.29	Sarcoptiformes	0.1	Pyroglyphidae	0.04	Euroglyphus	0.03	Euroglyphus maynei	0.03	Arachnida	0.3	Opiliones	0.01	Ischyropsalididae	0	Ischyropsalis	0	Ischyropsalis dispar	0	Ischyropsalis	0	Ischyropsalis dispar	0	k:Eukaryota(1.0000),p:Arthropoda(0.8100),c:Insecta(0.5100),o:Lepidoptera(0.1900),f:Nymphalidae(0.0600),g:Ischyropsalis(0.0400),s:Phytomyza glabricola(0.0200)
BBK.A.102	OR608916	Arachnida: Trombidiformes: Bdellidae	No match	-	Insecta	0.85	Raphidioptera	0.12	Inocelliidae	0.12	Inocellia	0.12	Inocellia fujiana	0.12	Pycnogonida	0.04	Pantopoda	0.04	Pallenopsidae	0.02	Pallenopsis	0.02	Pallenopsis macneilli	0.02	AMBIGUOUS	0	AMBIGUOUS	0	k:Eukaryota(1.0000),p:Arthropoda(0.9600),c:Insecta(0.9000),o:Lepidoptera(0.5100),f:Nymphalidae(0.1800),g:Drosophila(0.0300),s:Drosophila anceps(0.0200)
BBK.A.117	OR608787	Arachnida: Oribatida	No match	-	Insecta	0.65	Orthoptera	0.07	Pamphagidae	0.04	Rhinotmethis	0.03	Rhinotmethis hummeli	0.03	Insecta	0.62	Orthoptera	0.06	Pamphagidae	0.04	Rhinotmethis	0.02	Rhinotmethis hummeli	0.02	Aloconota	0	Aloconota currax	0	k:Eukaryota(1.0000),p:Arthropoda(0.9200),c:Insecta(0.8100),o:Lepidoptera(0.4000),f:Nymphalidae(0.1200),g:Drosophila(0.0400),s:Aleochara bilineata(0.0300)
BBK.A.118	OR608788	Arachnida: Oribatida: Ceratozetidae	No match	-	Insecta	0.3	Coleoptera	0.1	Cleridae	0	Phaeocyclotomus	0	Phaeocyclotomus versipelle	0	Insecta	0.34	Coleoptera	0.11	Cleridae	0	Phaeocyclotomus	0	Phaeocyclotomus versipelle	0	Parnassius	0.11	Parnassius acco	0.11	k:Eukaryota(1.0000),p:Arthropoda(0.8700),c:Insecta(0.5400),o:Lepidoptera(0.2700),f:Nymphalidae(0.1700),g:Atypoides(0.0500),s:Atypoides gertschi(0.0400)
BBK.A.120	OR608789	Arachnida: Oribatida: Nothridae: Nothrus	No match	-	Insecta	0.46	Blattodea	0.09	Rhinotermitidae	0.07	Schedorhinotermes	0.06	Schedorhinotermes lamanianus	0.05	Actinopteri	0.09	Kurtiformes	0.05	Apogonidae	0.05	Apogonichthys	0.05	Apogonichthys perdix	0.05	Nothrus	1	Nothrus silvestris	1	k:Eukaryota(1.0000),p:Arthropoda(0.9400),c:Arachnida(0.6600),o:Oribatida(0.6500),f:Nothridae(0.6400),g:Nothrus(0.6400),s:Nothrus silvestris(0.6400)
BBK.A.123	OR608790	Arachnida: Oribatida: Oppiidae	No match	-	Arachnida	0.24	Sarcoptiformes	0.13	Ceratozetidae	0.06	Ceratozetes	0.06	Ceratozetes pacificus	0.06	Arachnida	0.14	Oribatida	0.13	Ceratozetidae	0.05	Ceratozetes	0.05	Ceratozetes pacificus	0.05	Scada	0.01	Scada reckia	0.01	k:Eukaryota(1.0000),p:Arthropoda(0.7600),c:Insecta(0.6100),o:Lepidoptera(0.2800),f:Nymphalidae(0.0600),g:Phytomyza(0.0300),s:Micropsectra oberaarensis(0.0200)
BBK.A.126	OR608791	Arachnida: Oribatida: Phenopelopidae	No match	-	Arachnida	0.29	Sarcoptiformes	0.23	Ceratozetidae	0.05	Ceratozetes	0.05	Ceratozetes pacificus	0.05	Arachnida	0.17	Oribatida	0.09	Ceratozetidae	0.08	Ceratozetes	0.08	Ceratozetes pacificus	0.08	AMBIGUOUS	0	AMBIGUOUS	0	k:Eukaryota(1.0000),p:Arthropoda(0.8300),c:Insecta(0.6200),o:Diptera(0.2400),f:Agromyzidae(0.1000),g:Drosophila(0.0500),s:Diapterobates humeralis(0.0400)
BBK.A.142	OR170015	Insecta: Coleoptera: Carabidae: Trechus satanicus	No match		Insecta	1	Coleoptera	0.62	Carabidae	0.32	Duvalius	0.04	Duvalius convexicollis	0.01	Insecta	0.99	Coleoptera	0.75	Carabidae	0.51	Duvalius	0.16	Duvalius lespesii	0.05	Duvalius	0.01	AMBIGUOUS	0	k:Eukaryota(1.0000),p:Arthropoda(1.0000),c:Insecta(0.9900),o:Coleoptera(0.4200),f:Carabidae(0.2500),g:Anopheles(0.0700),s:Galerucella sagittariae(0.0300)
BrK.A.001	OR608765	Insecta: Coleoptera: Ischaliidae: Ischalia costata	Ischalia costata	97.7	Insecta	1	Coleoptera	0.98	Anthicidae	0.98	Ischalia	0.98	Ischalia costata	0.98	Insecta	0.97	Lepidoptera	0.46	Tortricidae	0.1	Sparganothis	0.04	Sparganothis vocaridorsana	0.04	AMBIGUOUS	0	AMBIGUOUS	0	k:Eukaryota(1.0000),p:Arthropoda(1.0000),c:Insecta(0.9900),o:Lepidoptera(0.6200),f:Nymphalidae(0.3000),g:Toxomerus(0.0600),s:Ithomia salapia(0.0300)
BrK.A.002	OR170245	Insecta: Coleoptera: Chrysomelidae: Capraita	Capraita thyamoides	99.5	Insecta	1	Coleoptera	1	Chrysomelidae	1	Capraita	1	Capraita thyamoides	1	Insecta	1	Coleoptera	0.82	Chrysomelidae	0.78	Capraita	0.61	Capraita obsidiana	0.41	Capraita	0.47	Capraita obsidiana	0.3	k:Eukaryota(1.0000),p:Arthropoda(0.9900),c:Insecta(0.9800),o:Coleoptera(0.4900),f:Chrysomelidae(0.4200),g:Capraita(0.3700),s:Capraita obsidiana(0.3000)
BrK.A.003	OR170246	Insecta: Coleoptera: Cantharidae:Rhagonycha	Rhagonycha fraxini	97.8	Insecta	1	Coleoptera	1	Cantharidae	1	Rhagonycha	1	Rhagonycha fraxini	1	Insecta	1	Coleoptera	0.95	Cantharidae	0.89	Rhagonycha	0.63	Rhagonycha elongata	0.37	Rhagonycha	0.57	Rhagonycha elongata	0.31	k:Eukaryota(1.0000),p:Arthropoda(1.0000),c:Insecta(1.0000),o:Coleoptera(0.7800),f:Cantharidae(0.6800),g:Rhagonycha(0.3700),s:Rhagonycha elongata(0.1700)
BrK.A.004	OR170247	Insecta: Coleoptera: Staphylinidae: Scaphisoma	Scaphisoma rubens	99.5	Insecta	1	Coleoptera	1	Staphylinidae	1	Scaphisoma	1	Scaphisoma rubens	1	Insecta	0.93	Coleoptera	0.61	Carabidae	0.1	Mastax	0.07	Mastax formosana	0.07	Hamadryas	0.05	Hamadryas guatemalena	0.05	k:Eukaryota(1.0000),p:Arthropoda(0.9800),c:Insecta(0.9600),o:Coleoptera(0.5200),f:Staphylinidae(0.2500),g:Aleochara(0.0800),s:Aleochara binotata(0.0600)
BrK.A.005	OR170248	Insecta: Coleoptera: Staphylinidae: Medon icarus	No match		Insecta	0.88	Diptera	0.28	Syrphidae	0.07	Toxomerus	0.06	Toxomerus bistrigus	0.06	Insecta	0.96	Coleoptera	0.49	Scarabaeidae	0.07	Rhopaea	0.06	Rhopaea magnicornis	0.06	Mcclungia	0	Mcclungia cymo	0	k:Eukaryota(1.0000),p:Arthropoda(0.9900),c:Insecta(0.9600),o:Lepidoptera(0.4100),f:Nymphalidae(0.2000),g:Toxomerus(0.0500),s:Toxomerus bistrigus(0.0400)
BrK.A.007	OR608766	Insecta: Coleoptera: Staphylinidae: Stenus	No match		Insecta	0.96	Diptera	0.36	Tachinidae	0.09	Peleteria	0.04	Peleteria aenea	0.04	Insecta	0.99	Coleoptera	0.64	Staphylinidae	0.37	Ocalea	0.1	Ocalea vancouveri	0.08	Aleochara	0.12	Aleochara lata	0.1	k:Eukaryota(1.0000),p:Arthropoda(1.0000),c:Insecta(1.0000),o:Coleoptera(0.4300),f:Staphylinidae(0.1800),g:Drosophila(0.0400),s:Nicrophorus interruptus(0.0300)
BrK.A.008	OP779449	Insecta: Coleoptera: Staphylinidae: Euconnus falcatus	No match		Insecta	0.93	Coleoptera	0.34	Scarabaeidae	0.08	Onthophagus	0.07	Onthophagus pullus	0.02	Insecta	0.98	Lepidoptera	0.22	Pyralidae	0.1	Ortholepis	0.08	Ortholepis pasadamia	0.08	Ortholepis	0.02	Ortholepis pasadamia	0.02	k:Eukaryota(1.0000),p:Arthropoda(0.9800),c:Insecta(0.9500),o:Lepidoptera(0.4100),f:Nymphalidae(0.2500),g:Aleochara(0.0700),s:Charaxes solon(0.0300)
BrK.A.009	OR170249	Insecta: Coleoptera: Staphylinidae: Geostiba	No match		Insecta	1	Coleoptera	1	Staphylinidae	1	Geostiba	0.99	Geostiba nubigena	0.63	Insecta	1	Coleoptera	1	Staphylinidae	1	Geostiba	0.98	Geostiba nubigena	0.63	Geostiba	1	Geostiba nubigena	0.9	k:Eukaryota(1.0000),p:Arthropoda(1.0000),c:Insecta(1.0000),o:Coleoptera(0.9900),f:Staphylinidae(0.9900),g:Geostiba(0.9300),s:Geostiba nubigena(0.5700)
BrK.A.010	OR170250	Insecta: Coleoptera: Staphylinidae: Geostiba pluvigena	Geostiba bicarinata	97.4	Insecta	1	Coleoptera	1	Staphylinidae	1	Geostiba	1	Geostiba bicarinata	0.99	Insecta	1	Coleoptera	1	Staphylinidae	1	Geostiba	1	Geostiba bicarinata	0.91	Geostiba	1	Geostiba bicarinata	0.83	k:Eukaryota(1.0000),p:Arthropoda(1.0000),c:Insecta(1.0000),o:Coleoptera(1.0000),f:Staphylinidae(1.0000),g:Geostiba(1.0000),s:Geostiba bicarinata(0.9000)
BrK.A.011	OR170251	Insecta: Coleoptera: Staphylinidae: Ischnosoma lecontei	No match		Insecta	0.99	Diptera	0.27	Syrphidae	0.11	Toxomerus	0.06	Toxomerus costalis	0.03	Insecta	1	Diptera	0.43	Sciomyzidae	0.14	Colobaea	0.12	Colobaea bifasciella	0.12	Colobaea	0.15	Colobaea bifasciella	0.15	k:Eukaryota(1.0000),p:Arthropoda(1.0000),c:Insecta(1.0000),o:Coleoptera(0.5800),f:Staphylinidae(0.2900),g:Nicrophorus(0.1400),s:Nicrophorus vespillo(0.1200)
BrK.A.012	OR170252	Insecta: Coleoptera: Staphylinidae: Ischnosoma suteri	No match		Insecta	1	Diptera	0.35	Drosophilidae	0.12	Phortica	0.11	Phortica foliisetoides	0.09	Insecta	1	Diptera	0.21	Drosophilidae	0.08	Phortica	0.08	Phortica foliisetoides	0.06	Toxomerus	0.2	Toxomerus tibicen	0.2	k:Eukaryota(1.0000),p:Arthropoda(1.0000),c:Insecta(1.0000),o:Coleoptera(0.4900),f:Staphylinidae(0.2000),g:Aleochara(0.0500),s:Cymbiodyta marginella(0.0400)
BrK.A.013	OR170253	Insecta: Coleoptera: Leiodidae: Adelopsis	No match		Insecta	0.98	Coleoptera	0.77	Staphylinidae	0.05	Eusphalerum	0.02	Eusphalerum lapponicum	0.01	Insecta	1	Coleoptera	0.72	Leiodidae	0.15	Agathidium	0.13	Agathidium badium	0.13	Meladema	0	Meladema coriacea	0	k:Eukaryota(1.0000),p:Arthropoda(0.9900),c:Insecta(0.9900),o:Coleoptera(0.5500),f:Staphylinidae(0.2600),g:Aleochara(0.1800),s:Aleochara laticornis(0.0300)
BrK.A.015	OR608767	Insecta: Coleoptera: Carabidae: Trechus plottbalsamensis	No match		Insecta	0.99	Coleoptera	0.55	Carabidae	0.41	Pterostichus	0.16	Pterostichus deuvesianus	0.04	Insecta	0.99	Coleoptera	0.71	Carabidae	0.65	Duvalius	0.13	Duvalius baldensis	0.03	Pterostichus	0.15	Pterostichus strenuus	0.05	k:Eukaryota(1.0000),p:Arthropoda(0.9900),c:Insecta(0.9900),o:Coleoptera(0.5100),f:Carabidae(0.3700),g:Pterostichus(0.1800),s:Pterostichus deuvesianus(0.0400)
BrK.A.017	OR170031	Insecta: Coleoptera: Carabidae: Trechus subtilis	No match		Insecta	1	Coleoptera	0.71	Carabidae	0.58	Duvalius	0.1	Duvalius berthae	0.08	Insecta	1	Coleoptera	0.8	Carabidae	0.66	Duvalius	0.13	Duvalius raymondi	0.04	Pterostichus	0.03	Pterostichus deuvesianus	0	k:Eukaryota(1.0000),p:Arthropoda(1.0000),c:Insecta(0.9900),o:Coleoptera(0.5600),f:Carabidae(0.3800),g:Pterostichus(0.0800),s:Nicrophorus humator(0.0300)
BrK.A.018	OR170254	Insecta: Coleoptera: Leiodidae: Agathidium	No match		Insecta	0.98	Coleoptera	0.73	Cleridae	0.08	Cymatodera	0.05	Cymatodera linsleyi	0.04	Insecta	0.99	Coleoptera	0.61	Staphylinidae	0.29	Aleochara	0.2	Aleochara squalithorax	0.17	Aleochara	0.02	Aleochara lata	0.02	k:Eukaryota(1.0000),p:Arthropoda(1.0000),c:Insecta(1.0000),o:Coleoptera(0.4800),f:Staphylinidae(0.1600),g:Anopheles(0.0600),s:Chrysobothris shawnee(0.0300)
BrK.A.019	OR170255	Insecta: Coleoptera: Leiodidae: Agathidium	No match		Insecta	0.9	Coleoptera	0.65	Cleridae	0.16	Trogodendron	0.08	Trogodendron fasciculatum	0.08	Insecta	0.92	Coleoptera	0.69	Cleridae	0.15	Trogodendron	0.08	Trogodendron fasciculatum	0.08	Anisotoma	0.08	Anisotoma orbicularis	0.08	k:Eukaryota(1.0000),p:Arthropoda(0.9800),c:Insecta(0.9500),o:Coleoptera(0.5300),f:Leiodidae(0.1400),g:Agathidium(0.1000),s:Agathidium nigripenne(0.0800)
BrK.A.020	OR170256	Insecta: Coleoptera: Leiodidae: Agathidium vaderi	No match		Insecta	0.98	Coleoptera	0.73	Cleridae	0.08	Cymatodera	0.05	Cymatodera linsleyi	0.04	Insecta	0.99	Coleoptera	0.61	Staphylinidae	0.29	Aleochara	0.2	Aleochara squalithorax	0.17	Aleochara	0.16	Aleochara lata	0.04	k:Eukaryota(1.0000),p:Arthropoda(1.0000),c:Insecta(1.0000),o:Coleoptera(0.4800),f:Staphylinidae(0.1600),g:Anopheles(0.0600),s:Chrysobothris shawnee(0.0300)
BrK.A.021	OR170257	Insecta: Coleoptera: Staphylinidae: Lophioderus atlanticus	No match		Spirotrichea	0.18	Sporadotrichida	0.17	Oxytrichidae	0.17	Laurentiella	0.16	Laurentiella strenua	0.16	Insecta	0.93	Hymenoptera	0.5	Braconidae	0.06	Therophilus	0.06	Therophilus festivus	0.06	Cyclophora	0.1	Cyclophora albipunctata	0	k:Eukaryota(1.0000),p:Arthropoda(0.9800),c:Insecta(0.9600),o:Lepidoptera(0.3300),f:Nymphalidae(0.1200),g:Aleochara(0.0400),s:Cyclophora albipunctata(0.0400)
BrK.A.022	OR170258	Insecta: Coleoptera: Staphylinidae: Ocyustiba appalachiana	No match		Insecta	1	Coleoptera	0.99	Staphylinidae	0.99	Oxypoda	0.71	Oxypoda abdominalis	0.19	Insecta	1	Coleoptera	1	Staphylinidae	1	Cephalocousya	0.26	Cephalocousya nivicola	0.26	Oxypoda	0.7	Oxypoda strandi	0.4	k:Eukaryota(1.0000),p:Arthropoda(1.0000),c:Insecta(1.0000),o:Coleoptera(0.9900),f:Staphylinidae(0.9800),g:Oxypoda(0.5300),s:Oxypoda strandi(0.1600)
BrK.A.023	OR170259	Insecta: Coleoptera: Staphylinidae: Geostiba	Geostiba bicarinata	97.1	Insecta	1	Coleoptera	1	Staphylinidae	1	Geostiba	1	Geostiba bicarinata	0.98	Insecta	1	Coleoptera	1	Staphylinidae	1	Geostiba	1	Geostiba bicarinata	0.92	Geostiba	1	Geostiba bicarinata	1	k:Eukaryota(1.0000),p:Arthropoda(1.0000),c:Insecta(1.0000),o:Coleoptera(1.0000),f:Staphylinidae(1.0000),g:Geostiba(1.0000),s:Geostiba bicarinata(0.9700)
BrK.A.024	OR170260	Insecta: Coleoptera: Staphylinidae: Stenus hamiltoni	No match		Insecta	0.92	Lepidoptera	0.43	Nymphalidae	0.25	Callicore	0.07	Callicore sorana	0.07	Insecta	0.98	Coleoptera	0.4	Staphylinidae	0.36	Dianous	0.13	Dianous srivichaii	0.08	Callicore	0.03	Callicore sorana	0.03	k:Eukaryota(1.0000),p:Arthropoda(0.9900),c:Insecta(0.9900),o:Lepidoptera(0.6300),f:Nymphalidae(0.1900),g:Stenus(0.0900),s:Catopsilia pomona(0.0200)
BrK.A.025	OR170261	Insecta: Coleoptera: Staphylinidae: Stenus punctatus	Stenus punctatus	97.8	Insecta	0.99	Coleoptera	0.82	Staphylinidae	0.62	Stenus	0.54	pilosiventris	0.27	Insecta	0.99	Coleoptera	0.78	Staphylinidae	0.69	Stenus	0.42	Stenus puberulus	0.15	Stenus	0.23	Stenus puberulus	0.2	k:Eukaryota(1.0000),p:Arthropoda(0.9600),c:Insecta(0.9600),o:Coleoptera(0.4900),f:Staphylinidae(0.3400),g:Stenus(0.2100),s:Stenus puberulus(0.1000)
BrK.A.028	OR170262	Insecta: Coleoptera: Curculionidae: Hylesini	No match		Insecta	0.89	Coleoptera	0.75	Curculionidae	0.69	Xyloctonus	0.31	Xyloctonus maculatus	0.31	Insecta	0.91	Coleoptera	0.73	Curculionidae	0.72	Xyloctonus	0.25	Xyloctonus maculatus	0.25	Xyloctonus	0	Xyloctonus maculatus	0	k:Eukaryota(1.0000),p:Arthropoda(0.8800),c:Insecta(0.8200),o:Coleoptera(0.4900),f:Curculionidae(0.3900),g:Dendroctonus(0.0700),s:Dendroctonus ponderosae(0.0600)
BrK.A.029	OR170263	Insecta: Coleoptera: Curculionidae: Ips avulsus	Ips avulsus	98.7	Insecta	0.96	Coleoptera	0.88	Curculionidae	0.84	Ips	0.23	Ips pini	0.23	Insecta	0.96	Coleoptera	0.83	Curculionidae	0.76	Cnestus	0.05	Cnestus mutilatus	0.05	Euwallacea	0.07	Euwallacea fornicatus	0.07	k:Eukaryota(1.0000),p:Arthropoda(0.9600),c:Insecta(0.9500),o:Coleoptera(0.5800),f:Curculionidae(0.5100),g:Ips(0.0900),s:Xyleborus cryptographus(0.0500)
BrK.A.030	OR170264	Insecta: Coleoptera: Elateridae	No match		Insecta	1	Coleoptera	1	undef_Coleoptera	1	Nitidolimonius	1	Nitidolimonius resplendens	1	Insecta	0.97	Coleoptera	0.92	Elateridae	0.68	Actenicerus	0.17	Actenicerus yamashitai	0.1	Hemicrepidius	0.1	Hemicrepidius coreanus	0.1	k:Eukaryota(1.0000),p:Arthropoda(0.9900),c:Insecta(0.9800),o:Coleoptera(0.7200),f:Elateridae(0.6100),g:Actenicerus(0.1900),s:Actenicerus suzukii(0.0700)
BrK.A.031	OR170265	Insecta: Coleoptera: Elateridae	No match		Insecta	1	Coleoptera	0.9	Elateridae	0.77	Ampedus	0.13	Ampedus soboensis	0.08	Insecta	1	Coleoptera	0.92	Elateridae	0.66	Ampedus	0.11	Ampedus soboensis	0.08	Mulsanteus	0	Mulsanteus junior	0	k:Eukaryota(1.0000),p:Arthropoda(0.9800),c:Insecta(0.9700),o:Coleoptera(0.7100),f:Elateridae(0.4300),g:Athous(0.0800),s:Athous puncticollis(0.0400)
BrK.A.032	OR170266	Insecta: Coleoptera: Elateridae	Oxygonus montanus	99.5	Insecta	1	Coleoptera	1	Elateridae	1	Oxygonus	1	Oxygonus montanus	1	Insecta	0.96	Coleoptera	0.78	Elateridae	0.63	Ohirathous	0.14	Ohirathous nantouensis	0.14	Lacon	0.11	Lacon querceus	0.11	k:Eukaryota(1.0000),p:Arthropoda(0.9900),c:Insecta(0.9900),o:Coleoptera(0.5000),f:Elateridae(0.3200),g:Ampedus(0.0400),s:Athous puncticollis(0.0300)
BrK.A.033	OR170267	Insecta: Coleoptera: Carabidae: Trechus	No match		Insecta	0.99	Coleoptera	0.65	Carabidae	0.48	Duvalius	0.03	Duvalius berthae	0.03	Insecta	0.98	Coleoptera	0.7	Carabidae	0.54	Duvalius	0.07	Duvalius raymondi	0	Pterostichus	0.16	Pterostichus deuvesianus	0.12	k:Eukaryota(1.0000),p:Arthropoda(1.0000),c:Insecta(0.9900),o:Coleoptera(0.5000),f:Carabidae(0.3600),g:Drosophila(0.0900),s:Drosophila ambigua(0.0700)
BrK.A.034	OR170268	Insecta: Coleoptera: Staphylinidae: Aleocharinae	No match		Insecta	1	Coleoptera	0.99	Staphylinidae	0.99	Oxypoda	0.71	Oxypoda abdominalis	0.19	Insecta	1	Coleoptera	1	Staphylinidae	1	Cephalocousya	0.26	Cephalocousya nivicola	0.26	Oxypoda	0.35	Oxypoda strandi	0.25	k:Eukaryota(1.0000),p:Arthropoda(1.0000),c:Insecta(1.0000),o:Coleoptera(0.9900),f:Staphylinidae(0.9800),g:Oxypoda(0.5300),s:Oxypoda strandi(0.1600)
BrK.A.035	OR170269	Insecta: Coleoptera: Staphylinidae: Aleocharinae	No match		Insecta	1	Coleoptera	0.99	Staphylinidae	0.99	Oxypoda	0.71	Oxypoda abdominalis	0.19	Insecta	1	Coleoptera	1	Staphylinidae	1	Cephalocousya	0.26	Cephalocousya nivicola	0.26	Oxypoda	0.7	Oxypoda strandi	0.27	k:Eukaryota(1.0000),p:Arthropoda(1.0000),c:Insecta(1.0000),o:Coleoptera(0.9900),f:Staphylinidae(0.9800),g:Oxypoda(0.5300),s:Oxypoda strandi(0.1600)
BrK.A.036	OR170270	Insecta: Coleoptera: Staphylinidae: Aleocharinae	No match		Insecta	1	Coleoptera	0.99	Staphylinidae	0.99	Oxypoda	0.71	Oxypoda abdominalis	0.19	Insecta	1	Coleoptera	1	Staphylinidae	1	Cephalocousya	0.26	Cephalocousya nivicola	0.26	Oxypoda	0.55	Oxypoda strandi	0.25	k:Eukaryota(1.0000),p:Arthropoda(1.0000),c:Insecta(1.0000),o:Coleoptera(0.9900),f:Staphylinidae(0.9800),g:Oxypoda(0.5300),s:Oxypoda strandi(0.1600)
BrK.A.038	OR170272	Insecta: Coleoptera: Staphylinidae: Bryoporus rufescens	No match		Insecta	1	Coleoptera	0.7	Staphylinidae	0.4	Bryoporus	0.13	Bryoporus cernuus	0.13	Insecta	1	Coleoptera	0.62	Staphylinidae	0.44	Bryoporus	0.13	Bryoporus cernuus	0.13	Bryoporus	0.2	Bryoporus cernuus	0.2	k:Eukaryota(1.0000),p:Arthropoda(0.9900),c:Insecta(0.9900),o:Coleoptera(0.4100),f:Staphylinidae(0.2000),g:Drosophila(0.1100),s:Bryoporus cernuus(0.0800)
BrK.A.040	OR170312	Insecta: Hymenoptera: Braconidae	No match	-	Insecta	0.87	Hymenoptera	0.75	Braconidae	0.3	Macrocentrus	0.1	Macrocentrus camphoraphilus	0.08	Insecta	0.86	Hymenoptera	0.58	Braconidae	0.38	Macrocentrus	0.13	Macrocentrus camphoraphilus	0.06	Macrocentrus	0.1	Macrocentrus camphoraphilus	0.1	k:Eukaryota(1.0000),p:Arthropoda(0.9700),c:Insecta(0.8800),o:Lepidoptera(0.4900),f:Nymphalidae(0.1500),g:Macrocentrus(0.0700),s:Crypsiphona ocultaria(0.0300)
BrK.A.041	OR170313	Insecta: Hymenoptera: Braconidae	No match	-	Insecta	0.87	Hymenoptera	0.75	Braconidae	0.3	Macrocentrus	0.1	Macrocentrus camphoraphilus	0.08	Insecta	0.86	Hymenoptera	0.58	Braconidae	0.38	Macrocentrus	0.13	Macrocentrus camphoraphilus	0.06	Macrocentrus	0.1	Macrocentrus camphoraphilus	0.03	k:Eukaryota(1.0000),p:Arthropoda(0.9700),c:Insecta(0.8800),o:Lepidoptera(0.4900),f:Nymphalidae(0.1500),g:Macrocentrus(0.0700),s:Crypsiphona ocultaria(0.0300)
BrK.A.042	OR170314	Insecta: Hymenoptera: Formicidae: Stenamma diecki	No match	-	Insecta	1	Hymenoptera	1	Formicidae	1	Stenamma	0.98	Stenamma diecki	0.97	Insecta	1	Hymenoptera	1	Formicidae	1	Stenamma	1	Stenamma diecki	1	Stenamma	1	Stenamma diecki	1	k:Eukaryota(1.0000),p:Arthropoda(1.0000),c:Insecta(1.0000),o:Hymenoptera(0.9900),f:Formicidae(0.9900),g:Stenamma(0.9800),s:Stenamma diecki(0.9800)
BrK.A.043	OR170315	Insecta: Hymenoptera: Ceraphronidae	No match	-	Insecta	0.91	Hemiptera	0.1	Pemphigidae	0.01	Asiphonella	0.01	Asiphonella dactylonii	0.01	Insecta	0.96	Diptera	0.05	Ptychopteridae	0.03	Ptychoptera	0.03	Ptychoptera quadrifasciata	0.03	Ptychoptera	0.15	Ptychoptera quadrifasciata	0.15	k:Eukaryota(1.0000),p:Arthropoda(0.9800),c:Insecta(0.9800),o:Lepidoptera(0.4900),f:Nymphalidae(0.1900),g:Diadegma(0.0500),s:Diadegma semiclausum(0.0500)
BrK.A.046	OR170378	Insecta: Diptera: Phoridae	No match	-	Insecta	0.78	Hemiptera	0.21	Pyrrhocoridae	0.15	Melamphaus	0.15	Melamphaus rubrocinctus	0.15	Insecta	0.82	Diptera	0.39	Sarcophagidae	0.1	Sarcophaga	0.08	Sarcophaga agnata	0.04	Sarcophaga	0.11	Sarcophaga agnata	0.01	k:Eukaryota(1.0000),p:Arthropoda(0.8900),c:Insecta(0.8200),o:Diptera(0.5200),f:Sarcophagidae(0.1400),g:Sarcophaga(0.0900),s:Anopheles pseudopunctipennis(0.0400)
BrK.A.047	OR170379	Insecta: Diptera: Tipuloidea	No match	-	Insecta	0.92	Coleoptera	0.12	Carabidae	0.07	Nebria	0.02	Nebria paradisi	0.02	Insecta	0.95	Coleoptera	0.17	Carabidae	0.11	Carabus	0.08	Damaster mirabilissimus	0.06	Tetanocera	0	Tetanocera robusta	0	k:Eukaryota(1.0000),p:Arthropoda(0.9600),c:Insecta(0.9600),o:Diptera(0.5500),f:Culicidae(0.1200),g:Drosophila(0.0900),s:Phytomyza plantaginis(0.0300)
BrK.A.048	OR170380	Insecta: Diptera: Rhagionidae	Rhagio gracilis	97.2	Insecta	1	Diptera	0.78	Fanniidae	0.17	Fannia	0.17	Fannia conspicua	0.17	Insecta	0.98	Diptera	0.73	Tabanidae	0.08	Cydistomyia	0.04	Cydistomyia duplonotata	0.04	Agromyza	0.12	Agromyza frontella	0.12	k:Eukaryota(1.0000),p:Arthropoda(0.9900),c:Insecta(0.9900),o:Diptera(0.6600),f:Culicidae(0.1100),g:Anopheles(0.0800),s:Agromyza frontella(0.0600)
BrK.A.050	OR170381	Insecta: Diptera: Lauxaniidae	No match	-	Insecta	1	Diptera	0.93	Lauxaniidae	0.75	Homoneura	0.75	Homoneura philadelphica	0.74	Insecta	1	Diptera	0.92	Drosophilidae	0.64	Drosophila	0.48	Drosophila bromeliae	0.14	Drosophila	0.27	Drosophila tsigana	0.07	k:Eukaryota(1.0000),p:Arthropoda(1.0000),c:Insecta(1.0000),o:Diptera(0.7800),f:Drosophilidae(0.3900),g:Drosophila(0.3100),s:Spelobia bifrons(0.0400)
BrK.A.051	OR170382	Insecta: Diptera: Sphaeroceridae: Nearcticopus canadense	Nearcticorpus canadense	100	Insecta	1	Diptera	1	Sphaeroceridae	1	Nearcticorpus	1	Nearcticorpus pecki	0.99	Insecta	1	Diptera	0.96	Muscidae	0.2	Cyrtoneurina	0.16	Cyrtoneurina geminata	0.16	Cyrtoneurina	0	Cyrtoneurina geminata	0	k:Eukaryota(1.0000),p:Arthropoda(1.0000),c:Insecta(1.0000),o:Diptera(0.9200),f:Drosophilidae(0.2800),g:Phortica(0.1300),s:Hemipyrellia ligurriens(0.0600)
BrK.A.052	OR170383	Insecta: Diptera: Cecidomyiidae	No match	-	Insecta	0.72	Diptera	0.13	Cecidomyiidae	0.08	Porricondyla	0.03	Porricondyla nigripennis	0.03	Insecta	0.8	Hymenoptera	0.14	Formicidae	0.07	Cephalotes	0.05	Cephalotes jheringi	0.03	AMBIGUOUS	0	AMBIGUOUS	0	k:Eukaryota(1.0000),p:Arthropoda(0.9100),c:Insecta(0.8700),o:Lepidoptera(0.2700),f:Nymphalidae(0.1000),g:Camptomyia(0.0400),s:Camptomyia heterobia(0.0400)
BrK.A.053	OR170384	Insecta: Diptera: Cecidomyiidae	No match	-	Insecta	0.96	Diptera	0.36	Cecidomyiidae	0.3	Heterogenella	0.14	Heterogenella bigibbata	0.14	Insecta	0.95	Neuroptera	0.05	Rapismatidae	0.04	Rapisma	0.04	Rapisma xizangense	0.02	Pelopidas	0	Pelopidas agna	0	k:Eukaryota(1.0000),p:Arthropoda(1.0000),c:Insecta(0.9800),o:Lepidoptera(0.5000),f:Nymphalidae(0.2100),g:Sarcophaga(0.0700),s:Sarcophaga albiceps(0.0400)
BrK.A.054	OR170385	Insecta: Diptera: Sphaeroceridae: Copromiza equina	Copromyza equina	100	Insecta	1	Diptera	1	Sphaeroceridae	1	Copromyza	1	Copromyza equina	1	Insecta	1	Diptera	0.96	Drosophilidae	0.33	Drosophila	0.17	Drosophila bromeliae	0.07	Platycheirus	0.05	Platycheirus dexter	0	k:Eukaryota(1.0000),p:Arthropoda(1.0000),c:Insecta(1.0000),o:Diptera(0.9300),f:Agromyzidae(0.1900),g:Sarcophaga(0.0900),s:Amauromyza pleuralis(0.0300)
BrK.A.055	OR170386	Insecta: Diptera: Sphaeroceridae: Spelobia clunipes	Spelobia clunipes	100	Insecta	1	Diptera	0.99	Sphaeroceridae	0.98	Spelobia	0.98	Spelobia tenebrarum	0.98	Insecta	1	Diptera	1	Sphaeroceridae	1	Spelobia	1	Spelobia tenebrarum	1	Spelobia	1	Spelobia tenebrarum	1	k:Eukaryota(1.0000),p:Arthropoda(1.0000),c:Insecta(1.0000),o:Diptera(1.0000),f:Sphaeroceridae(1.0000),g:Spelobia(1.0000),s:Spelobia tenebrarum(1.0000)
BrK.A.056	OR170387	Insecta: Diptera: Sciaridae	No match	-	Insecta	0.89	Lepidoptera	0.2	Geometridae	0.04	Cleora	0.03	Cleora radula	0.03	Insecta	0.86	Diptera	0.1	Agromyzidae	0.02	Phytomyza	0.01	Phytomyza ukogi	0.01	Anopheles	0	Anopheles dirus	0	k:Eukaryota(1.0000),p:Arthropoda(0.9600),c:Insecta(0.9500),o:Lepidoptera(0.4600),f:Nymphalidae(0.1400),g:Aleochara(0.0700),s:Aleochara clavicornis(0.0400)
BrK.A.058	OR170388	Insecta: Diptera: Chironomidae: Orthocladiinae	No match	-	Insecta	0.96	Lepidoptera	0.22	Geometridae	0.03	Syneora	0.02	Syneora mesochra	0.02	Insecta	0.96	Coleoptera	0.24	Nitidulidae	0.05	Meligethes	0.05	Meligethes epeirosi	0.05	Sobarocephala	0.1	Sobarocephala latifrons	0	k:Eukaryota(1.0000),p:Arthropoda(0.9800),c:Insecta(0.9700),o:Diptera(0.3800),f:Nymphalidae(0.0800),g:Drosophila(0.0700),s:Drosophila angor(0.0300)
BrK.A.059	OR170389	Insecta: Diptera: Chironomidae: Orthocladiinae	No match	-	Insecta	0.98	Lepidoptera	0.25	Nymphalidae	0.1	Bicyclus	0.03	Bicyclus moyses	0.01	Insecta	0.99	Diptera	0.59	Syrphidae	0.3	Syrphus	0.14	Syrphus shorae	0.14	Syrphus	0.1	Syrphus shorae	0.1	k:Eukaryota(1.0000),p:Arthropoda(1.0000),c:Insecta(0.9900),o:Diptera(0.4700),f:Nymphalidae(0.1300),g:Syrphus(0.0700),s:Syrphus shorae(0.0500)
BrK.A.060	OR170390	Insecta: Diptera: Cecidomyiidae	No match	-	Insecta	0.97	Diptera	0.23	Cecidomyiidae	0.19	Bryomyia	0.06	Bryomyia apsectra	0.06	Insecta	0.98	Lepidoptera	0.43	Nymphalidae	0.23	Lasiophila	0.02	Lasiophila piscina	0.01	Lasiophila	0	Lasiophila piscina	0	k:Eukaryota(1.0000),p:Arthropoda(0.9900),c:Insecta(0.9700),o:Lepidoptera(0.5400),f:Nymphalidae(0.1800),g:Asteromyia(0.0800),s:Asteromyia carbonifera(0.0400)
BrK.A.061	OR170391	Insecta: Diptera: Cecidomyiidae	No match	-	Insecta	0.97	Diptera	0.61	Cecidomyiidae	0.57	Contarinia	0.42	Contarinia negundinis	0.19	Insecta	0.97	Diptera	0.59	Cecidomyiidae	0.58	Resseliella	0.37	Resseliella yagoi	0.3	Sitodiplosis	0.32	Sitodiplosis mosellana	0.32	k:Eukaryota(1.0000),p:Arthropoda(1.0000),c:Insecta(1.0000),o:Diptera(0.4300),f:Cecidomyiidae(0.3800),g:Resseliella(0.1300),s:Resseliella yagoi(0.1000)
BrK.A.062	OR170392	Insecta: Diptera: Cecidomyiidae	No match	-	Insecta	0.97	Diptera	0.41	Cecidomyiidae	0.36	Heterogenella	0.22	Heterogenella bigibbata	0.22	Insecta	0.94	Diptera	0.23	Cecidomyiidae	0.1	Protaplonyx	0.06	Protaplonyx sarcobati	0.06	Eueides	0.13	Eueides lybia	0.03	k:Eukaryota(1.0000),p:Arthropoda(0.9900),c:Insecta(0.9900),o:Lepidoptera(0.4600),f:Nymphalidae(0.2300),g:Rhagophthalmus(0.0500),s:Rhagophthalmus lufengensis(0.0500)
BrK.A.064	OR170393	Insecta: Diptera: Ceratopogonidae: Forcipomyia	Forcipomyia glauca	98.8	Insecta	1	Diptera	1	Ceratopogonidae	1	Forcipomyia	1	Forcipomyia glauca	1	Insecta	0.93	Diptera	0.47	Mycetophilidae	0.11	Sciophila	0.06	Sciophila pseudoflexuosa	0.06	Sciophila	0	Sciophila pseudoflexuosa	0	k:Eukaryota(1.0000),p:Arthropoda(0.9800),c:Insecta(0.9700),o:Diptera(0.5200),f:Simuliidae(0.1200),g:Simulium(0.1100),s:Simulium aureum(0.0400)
BrK.A.065	OR170677	Collembola: Poduromorpha: Neanuridae	No match	-	Arachnida	0.26	Scorpiones	0.16	Buthidae	0.12	Tityus	0.12	Tityus trivittatus	0.1	Insecta	0.63	Diptera	0.14	Mycetophilidae	0.02	Cordyla	0	Cordyla brevicornis	0	AMBIGUOUS	0	AMBIGUOUS	0	k:Eukaryota(1.0000),p:Arthropoda(0.9000),c:Insecta(0.7200),o:Lepidoptera(0.3300),f:Nymphalidae(0.1000),g:Simulium(0.0400),s:Ceratosolen fusciceps(0.0200)
BrK.A.066	OR170678	Collembola: Poduromorpha: Hypogastruridae: Ceratophysella	No match	-	Amphibia	0.1	Anura	0.1	Dicroglossidae	0.07	Fejervarya	0.07	Fejervarya mudduraja	0.07	Collembola	0.29	-	-	Entomobryidae	0.14	Entomobrya	0.09	Entomobrya intermedia	0.09	Entomobrya	0	Entomobrya marginata	0	k:Eukaryota(1.0000),p:Arthropoda(0.5700),c:Insecta(0.2400),o:Coleoptera(0.1000),f:Entomobryidae(0.1200),g:Entomobrya(0.0900),s:Entomobrya marginata(0.0500)
BrK.A.067	OR170679	Collembola: Poduromorpha: Neanuridae	No match	-	Insecta	0.93	Diptera	0.2	Drosophilidae	0.06	Phortica	0.05	Phortica manjano	0.05	Insecta	0.91	Diptera	0.18	Drosophilidae	0.05	Phortica	0.04	Phortica manjano	0.04	Gaurotes	0.02	Gaurotes tuberculicollis	0.02	k:Eukaryota(1.0000),p:Arthropoda(0.9800),c:Insecta(0.9400),o:Lepidoptera(0.5800),f:Nymphalidae(0.3000),g:Drosophila(0.0800),s:Drosophila beppui(0.0400)
BrK.A.068	OR170680	Collembola: Poduromorpha: Neanuridae: Pseudachorutes aureofasciatus	No match	-	Malacostraca	0.04	Decapoda	0.03	Spongicolidae	0	Globospongicola	0	Globospongicola spinulatus	0	Insecta	0.48	Lepidoptera	0.2	Nymphalidae	0.14	Lymanopoda	0.11	Lymanopoda ionius	0.1	AMBIGUOUS	0	AMBIGUOUS	0	k:Eukaryota(1.0000),p:Arthropoda(0.9200),c:Insecta(0.6800),o:Diptera(0.2600),f:Nymphalidae(0.1400),g:Lymanopoda(0.0700),s:Lymanopoda ionius(0.0600)
BrK.A.070	OR170681	Collembola: Poduromorpha: Neanuridae: Pseudachorutes aureofasciatus	No match	-	Collembola	0.22	Entomobryomorpha	0.08	Seiridae	0.07	Seira	0.07	Seira dowlingi	0.07	Collembola	0.12	-	-	Entomobryidae	0.07	Seira	0.07	Seira dowlingi	0.07	Forbestra	0	Forbestra olivencia	0	k:Eukaryota(1.0000),p:Arthropoda(0.8900),c:Insecta(0.7900),o:Lepidoptera(0.2700),f:Nymphalidae(0.1500),g:Simulium(0.0500),s:Pareledone aequipapillae(0.0400)
BrK.A.073	OR170682	Collembola: Poduromorpha: Neanuridae	No match	-	Aves	0.27	Passeriformes	0.24	Sturnidae	0.18	Notopholia	0.11	Notopholia corusca	0.11	Aves	0.26	Passeriformes	0.25	Sturnidae	0.2	Lamprotornis	0.11	Lamprotornis corruscus	0.11	Gomphiocephalus	0	Gomphiocephalus hodgsoni	0	k:Eukaryota(1.0000),p:Chordata(0.4700),c:Insecta(0.2000),o:Passeriformes(0.0800),f:Entomobryidae(0.0500),g:Gomphiocephalus(0.0300),s:Gomphiocephalus hodgsoni(0.0300)
BrK.A.074	OP021240	Collembola: Symphypleona: Dicyrtomidae: Ptenothrix atra	No match	-	Collembola	0.11	Entomobryomorpha	0.11	Paronellidae	0.09	Pseudoparonella	0.08	Pseudoparonella tanimbarensis	0.08	Insecta	0.75	Coleoptera	0.44	Silphidae	0.04	Necrodes	0.03	Necrodes surinamensis	0.03	AMBIGUOUS	0	AMBIGUOUS	0	k:Eukaryota(1.0000),p:Arthropoda(0.9800),c:Insecta(0.9100),o:Coleoptera(0.4300),f:Staphylinidae(0.1500),g:Aleochara(0.0800),s:Aleochara curtula(0.0400)
BrK.A.075	OP021241	Collembola: Symphypleona: Sminthuridae: Neosminthurus clavatus	No match	-	Insecta	0.71	Diptera	0.07	Drosophilidae	0.04	Drosophila	0.04	Drosophila cuaso	0.02	Insecta	0.87	Coleoptera	0.26	Staphylinidae	0.1	Atheta	0.03	Atheta pasadenae	0.03	Aleochara	0.12	Aleochara inconspicua	0.11	k:Eukaryota(1.0000),p:Arthropoda(0.9700),c:Insecta(0.8400),o:Lepidoptera(0.3700),f:Staphylinidae(0.1500),g:Aleochara(0.0700),s:Aleochara trisulcata(0.0300)
BrK.A.076	OP021242	Collembola: Symphypleona: Katiannidae: Vesicephalus crossleyi	No match	-	Insecta	0.78	Coleoptera	0.18	Cleridae	0.04	Phaeocyclotomus	0.04	Phaeocyclotomus versipelle	0.04	Insecta	0.69	Coleoptera	0.14	Cleridae	0.04	Phaeocyclotomus	0.04	Phaeocyclotomus versipelle	0.04	Dioryctria	0.12	Dioryctria yatesi	0.03	k:Eukaryota(1.0000),p:Arthropoda(0.9100),c:Insecta(0.8500),o:Lepidoptera(0.5600),f:Nymphalidae(0.1800),g:Nicrophorus(0.0600),s:Peripatopsis capensis(0.0300)
BrK.A.077	OR170683	Collembola: Poduromorpha: Neanuridae: Neanurinae	No match	-	Insecta	0.57	Coleoptera	0.23	Curculionidae	0.12	Echinodera	0.08	Echinodera diottii	0.06	Insecta	0.47	Coleoptera	0.16	Staphylinidae	0.04	Atheta	0.03	Atheta kochi	0.03	Myomenippe	0	Myomenippe fornasinii	0	k:Eukaryota(1.0000),p:Arthropoda(0.6600),c:Insecta(0.5700),o:Lepidoptera(0.2200),f:Nymphalidae(0.0600),g:Anopheles(0.0200),s:Philoliche basalis(0.0200)
BrK.A.078	OR170684	Collembola: Poduromorpha: Onychiuridae: Onychiurinae	No match	-	Collembola	0.25	Poduromorpha	0.2	Onychiuridae	0.17	Kalaphorura	0.12	Kalaphorura paradoxa	0.12	Collembola	0.25	-	-	Onychiuridae	0.23	Onychiurus	0.07	Onychiurus orientalis	0.07	Acraea	0.1	Acraea pharsalus	0.1	k:Eukaryota(1.0000),p:Arthropoda(0.9500),c:Insecta(0.8300),o:Lepidoptera(0.3600),f:Nymphalidae(0.1600),g:Acraea(0.0600),s:Kalaphorura paradoxa(0.0400)
BrK.A.079	OR170685	Collembola: Entomobryomorpha: Entomobryidae: Pogonognathellus	No match	-	Insecta	0.48	Coleoptera	0.15	Chrysomelidae	0.02	Callosobruchus	0.02	Callosobruchus semigriseus	0.02	Collembola	0.26	-	-	Tomoceridae	0.08	Tomocerus	0.08	Tomocerus folsomi	0.08	Anurophorus	0	Anurophorus senex	0	k:Eukaryota(1.0000),p:Arthropoda(0.9100),c:Insecta(0.7500),o:Lepidoptera(0.3500),f:Nymphalidae(0.0900),g:Drosophila(0.0300),s:Panacela lewinae(0.0300)
BrK.A.080	OR170686	Collembola: Entomobryomorpha: Tomoceridae	No match	-	Collembola	0.44	Entomobryomorpha	0.41	Paronellidae	0.21	Callyntrura	0.2	Callyntrura guangdongensis	0.2	Collembola	0.38	-	-	Paronellidae	0.2	Callyntrura	0.19	Callyntrura guangdongensis	0.19	Vanessa	0.1	Vanessa indica	0.04	k:Eukaryota(1.0000),p:Arthropoda(0.9700),c:Insecta(0.8300),o:Lepidoptera(0.3900),f:Nymphalidae(0.2100),g:Argyrotaenia(0.0400),s:Argyrotaenia quadrifasciana(0.0400)
BrK.A.081	OR170687	Collembola: Entomobryomorpha: Isotomidae: Isotoma	No match	-	Collembola	0.34	Entomobryomorpha	0.32	Isotomidae	0.15	Parisotoma	0.09	Parisotoma insularis	0.09	Collembola	0.27	-	-	Isotomidae	0.14	Parisotoma	0.09	Parisotoma insularis	0.09	Heteromurus	0	Heteromurus major L4	0	k:Eukaryota(1.0000),p:Arthropoda(0.8500),c:Insecta(0.6000),o:Diptera(0.1800),f:Isotomidae(0.0800),g:Folsomia(0.0500),s:Podon leuckartii(0.0300)
BrK.A.083	OR170689	Collembola: Entomobryomorpha: Isotomidae: Folsomia	No match	-	Insecta	0.57	Psocoptera	0.01	Psocidae	0.01	Longivalvus	0.01	Longivalvus hyalospilus	0.01	Collembola	0.13	-	-	Isotomidae	0.07	Weberacantha	0.02	Weberacantha beckeri	0.02	Belgica	0.2	Belgica albipes	0.2	k:Eukaryota(1.0000),p:Arthropoda(0.9100),c:Insecta(0.5300),o:Diptera(0.2000),f:Isotomidae(0.1400),g:Folsomia(0.0900),s:Folsomia quadrioculata(0.0900)
BrK.A.084	OR170690	Collembola: Entomobryomorpha: Tomoceridae	No match	-	Insecta	0.58	Coleoptera	0.12	Scirtidae	0.03	Heterocyphon	0.02	Heterocyphon triangularis	0.02	Insecta	0.61	Coleoptera	0.15	Scirtidae	0.02	Heterocyphon	0.02	Heterocyphon triangularis	0.02	Tomocerus	0.44	Tomocerus sibiricus	0.44	k:Eukaryota(1.0000),p:Arthropoda(0.9100),c:Insecta(0.5800),o:Lepidoptera(0.2300),f:Tomoceridae(0.2000),g:Tomocerus(0.2000),s:Tomocerus sibiricus(0.1900)
BrK.A.085	OP021243	Collembola: Symphypleona: Sminthuridae: Sminthurides hyogramme	No match	-	Malacostraca	0.08	Amphipoda	0.06	Allocrangonyctidae	0.06	Pseudoniphargus	0.06	Pseudoniphargus cupicola	0.04	Malacostraca	0.13	Decapoda	0.11	Nephropidae	0.06	Metanephrops	0.06	Metanephrops arafurensis	0.06	Actinote	0.07	Actinote discrepans	0	k:Eukaryota(1.0000),p:Arthropoda(0.7200),c:Insecta(0.6300),o:Lepidoptera(0.2200),f:Nymphalidae(0.0700),g:Drosophila(0.0500),s:Metanephrops arafurensis(0.0400)
BrK.A.086	OR170691	Collembola: Poduromorpha: Neanuridae: Morulina	No match	-	Collembola	0.26	Entomobryomorpha	0.08	Seiridae	0.07	Seira	0.07	Seira dowlingi	0.07	Collembola	0.12	-	-	Entomobryidae	0.07	Seira	0.05	Seira dowlingi	0.05	Megadytes	0.1	Megadytes glaucus	0.1	k:Eukaryota(1.0000),p:Arthropoda(0.9300),c:Insecta(0.7600),o:Lepidoptera(0.3500),f:Nymphalidae(0.1000),g:Melanagromyza(0.0300),s:Melanagromyza chalcosoma(0.0300)
BrK.A.088	OR170693	Collembola: Poduromorpha: Onychiuridae: Hymenaphorura cocklei	No match	-	Collembola	0.37	Entomobryomorpha	0.29	Seiridae	0.25	Seira	0.25	Seira dowlingi	0.25	Collembola	0.42	-	-	Entomobryidae	0.26	Seira	0.25	Seira dowlingi	0.25	Rhingia	0	Rhingia borealis	0	k:Eukaryota(1.0000),p:Arthropoda(0.9400),c:Insecta(0.8000),o:Lepidoptera(0.2100),f:Nymphalidae(0.0900),g:Drosophila(0.0400),s:Seira dowlingi(0.0400)
BrK.A.089	OP021244	Collembola: Symphypleona: Dicyrtomidae: Ptenothrix atra	No match	-	Arachnida	0.26	Ixodida	0.26	Argasidae	0.26	Ornithodoros	0.26	Ornithodoros yumatensis	0.25	Insecta	0.87	Coleoptera	0.31	Staphylinidae	0.11	Aleochara	0.05	Aleochara marginipennis	0.03	Parnassius	0.42	AMBIGUOUS	0	k:Eukaryota(1.0000),p:Arthropoda(0.9900),c:Insecta(0.9100),o:Lepidoptera(0.5100),f:Papilionidae(0.1800),g:Parnassius(0.1600),s:Parnassius acco(0.0400)
BrK.A.090	OR170694	Collembola: Entomobryomorpha: Isotomidae: Tetracanthella	No match	-	Insecta	0.71	Coleoptera	0.22	Scirtidae	0.02	Heterocyphon	0.02	Heterocyphon triangularis	0.02	Insecta	0.71	Lepidoptera	0.18	Lycaenidae	0.07	Pseudolucia	0.03	Pseudolucia grata	0.03	Theclinesthes	0.08	Theclinesthes hesperia	0.03	k:Eukaryota(1.0000),p:Arthropoda(0.9500),c:Insecta(0.9100),o:Lepidoptera(0.3600),f:Lycaenidae(0.0800),g:Forsterinaria(0.0300),s:Lygus lineolaris(0.0300)
BrK.A.091	OR170695	Collembola: Entomobryomorpha: Isotomidae: Tetracanthella	No match	-	Insecta	0.8	Coleoptera	0.32	Dytiscidae	0.04	Herophydrus	0.02	Herophydrus muticus	0.02	Insecta	0.7	Coleoptera	0.38	Dytiscidae	0.12	Hydaticus	0.06	Hydaticus cinctipennis	0.06	Uzelia	0.8	Uzelia hansoni	0.8	k:Eukaryota(1.0000),p:Arthropoda(1.0000),c:Insecta(0.6400),o:Coleoptera(0.2600),f:Isotomidae(0.3100),g:Uzelia(0.3100),s:Uzelia hansoni(0.3100)
BrK.A.093	OR608792	Arachnida: Trombidiformes	No match	-	Arachnida	0.21	Sarcoptiformes	0.07	Nematalycidae	0.02	Osperalycus	0.02	Osperalycus tenerphagus	0.02	Arachnida	0.21	Astigmata	0.06	Pteronyssidae	0.05	Mouchetia	0.05	Mouchetia nr. indochinensis AD1135	0.05	Parides	0.1	Parides proneus	0	k:Eukaryota(1.0000),p:Arthropoda(0.8200),c:Insecta(0.6700),o:Lepidoptera(0.3000),f:Nymphalidae(0.1200),g:Parides(0.0400),s:Kradibia copiosae(0.0300)
BrK.A.094	OR608793	Arachnida: Trombidiformes	No match	-	Insecta	0.9	Blattodea	0.21	Rhinotermitidae	0.19	Dolichorhinotermes	0.14	Dolichorhinotermes longilabius	0.14	Insecta	0.9	Blattodea	0.03	Cryptocercidae	0.03	Cryptocercus	0.03	Cryptocercus relictus	0.03	AMBIGUOUS	0	AMBIGUOUS	0	k:Eukaryota(1.0000),p:Arthropoda(0.9600),c:Insecta(0.9300),o:Lepidoptera(0.3300),f:Nymphalidae(0.1800),g:Actinote(0.0400),s:Actinote guatemalena(0.0300)
BrK.A.095	OR608794	Arachnida: Trombidiformes	No match	-	Insecta	0.85	Hymenoptera	0.32	Tenthredinidae	0.15	Euura	0.03	Euura crassipes	0	Insecta	0.83	Lepidoptera	0.27	Pyralidae	0.01	Euzophera	0.01	Euzophera semifuneralis	0.01	Papilio	0.1	AMBIGUOUS	0	k:Eukaryota(1.0000),p:Arthropoda(0.9400),c:Insecta(0.8900),o:Lepidoptera(0.4700),f:Nymphalidae(0.2000),g:Papilio(0.0300),s:Bicyclus anynana(0.0300)
BrK.A.097	OR608795	Arachnida: Mesostigmata: Uropodidae	No match	-	Insecta	0.79	Coleoptera	0.15	Carabidae	0.03	Anillinus	0.02	Anillinus folkertsi	0.02	Insecta	0.78	Lepidoptera	0.4	Oecophoridae	0.15	Cacochroa	0.14	Cacochroa corfuella	0.14	Bembecia	0.07	Bembecia aphrodite	0.07	k:Eukaryota(1.0000),p:Arthropoda(0.9200),c:Insecta(0.8700),o:Lepidoptera(0.4500),f:Nymphalidae(0.1100),g:Phytomyza(0.0400),s:Papilio rutulus(0.0200)
BrK.A.098	OR608796	Arachnida: Mesostigmata: Uropodidae	No match	-	Insecta	0.79	Coleoptera	0.15	Carabidae	0.03	Anillinus	0.02	Anillinus folkertsi	0.02	Insecta	0.78	Lepidoptera	0.4	Oecophoridae	0.15	Cacochroa	0.14	Cacochroa corfuella	0.14	Bembecia	0.2	Bembecia aphrodite	0.1	k:Eukaryota(1.0000),p:Arthropoda(0.9200),c:Insecta(0.8700),o:Lepidoptera(0.4500),f:Nymphalidae(0.1100),g:Phytomyza(0.0400),s:Papilio rutulus(0.0200)
BrK.A.099	OR608797	Arachnida: Trombidiformes	No match	-	Insecta	0.52	Hemiptera	0.1	Aphididae	0.04	Aiceona	0.04	Aiceona himalaica	0.04	Insecta	0.7	Hemiptera	0.14	Aleyrodidae	0.06	Aleurodicus	0.06	Aleurodicus dugesii	0.06	Pterostichus	0	Pterostichus semenowi	0	k:Eukaryota(1.0000),p:Arthropoda(0.8800),c:Insecta(0.7200),o:Lepidoptera(0.2600),f:Apidae(0.0600),g:Drosophila(0.0300),s:Ceratosolen nexilis(0.0200)
BrK.A.100	OR608798	Arachnida: Oribatida: Euphthiracaridae: Euphthiracarus	No match	-	Arachnida	0.21	Sarcoptiformes	0.09	Euphthiracaridae	0.04	Euphthiracarus	0.04	Euphthiracarus pulchrus	0.04	Insecta	0.49	Hemiptera	0.11	Aleyrodidae	0.04	Neomaskellia	0.04	Neomaskellia andropogonis	0.04	Cicurina	0.05	Cicurina breviaria	0.05	k:Eukaryota(1.0000),p:Arthropoda(0.7800),c:Insecta(0.5900),o:Lepidoptera(0.2400),f:Nymphalidae(0.1500),g:Centruroides(0.0300),s:Centruroides vittatus(0.0300)
BrK.A.101	OR608799	Arachnida: Oribatida	No match	-	Spirotrichea	0.18	Sporadotrichida	0.16	Oxytrichidae	0.16	Oxytricha	0.09	Oxytricha trifallax	0.09	Arachnida	0.26	Araneae	0.1	Pholcidae	0.04	Pholcus	0.04	Pholcus intricatus	0.04	AMBIGUOUS	0	AMBIGUOUS	0	k:Eukaryota(1.0000),p:Arthropoda(0.6900),c:Insecta(0.4500),o:Lepidoptera(0.1900),f:Nymphalidae(0.1000),g:Rhipicephalus(0.0300),s:Rhipicephalus evertsi(0.0300)
BrK.A.102	OR608800	Arachnida: Oribatida: Phthiracaridae	No match	-	Arachnida	0.81	Sarcoptiformes	0.8	Steganacaridae	0.8	Steganacarus	0.8	Steganacarus magnus	0.8	Arachnida	0.85	Oribatida	0.85	Steganacaridae	0.85	Steganacarus	0.85	Steganacarus magnus	0.85	Steganacarus	1	Steganacarus magnus	1	k:Eukaryota(1.0000),p:Arthropoda(1.0000),c:Arachnida(1.0000),o:Oribatida(1.0000),f:Steganacaridae(1.0000),g:Steganacarus(1.0000),s:Steganacarus magnus(1.0000)
BrK.A.103	OR608801	Arachnida: Oribatida: Tenuialidae	No match	-	Insecta	0.66	Coleoptera	0.28	Carabidae	0.12	Trigonotoma	0.12	Trigonotoma morvani	0.12	Insecta	0.71	Coleoptera	0.27	Carabidae	0.12	Trigonotoma	0.12	Trigonotoma morvani	0.12	Trigonotoma	0.1	Trigonotoma morvani	0.1	k:Eukaryota(1.0000),p:Arthropoda(0.9200),c:Insecta(0.8700),o:Coleoptera(0.2700),f:Nymphalidae(0.0900),g:Nicrophorus(0.0400),s:Atheta vestita(0.0300)
BrK.A.104	OR608802	Arachnida: Oribatida	No match	-	Insecta	0.37	Hemiptera	0.12	Cicadellidae	0.06	Hishimonoides	0.02	Hishimonoides recurvatis	0.02	Gastropoda	0.1			Helicarionidae	0.03	Kalidos	0.03	Kalidos balstoni	0.03	Neogymnobates	0	Neogymnobates luteus	0	k:Eukaryota(1.0000),p:Arthropoda(0.6000),c:Insecta(0.4300),o:Lepidoptera(0.1500),f:Nymphalidae(0.0600),g:Drosophila(0.0200),s:Lynx lynx(0.0200)
BrK.A.105	OR608803	Arachnida: Oribatida: Achipteriidae	No match	-	Gastropoda	0.07	Stylommatophora	0.06	Helicarionidae	0.05	Peloparion	0.03	Peloparion submissus	0.03	Gastropoda	0.07			Orthalicidae	0.02	Drymaeus	0.02	Drymaeus inusitatus	0.02	Phytomyza	0	Phytomyza ilicis	0	k:Eukaryota(1.0000),p:Arthropoda(0.9400),c:Insecta(0.8500),o:Diptera(0.3500),f:Culicidae(0.1100),g:Drosophila(0.0600),s:Phytomyza ilicis(0.0300)
BrK.A.106	OR608804	Arachnida: Oribatida	No match	-	Insecta	0.5	Psocoptera	0.07	Psocidae	0.07	Longivalvus	0.07	Longivalvus hyalospilus	0.07	Insecta	0.45	Psocoptera	0.09	Psocidae	0.09	Longivalvus	0.09	Longivalvus hyalospilus	0.09	Dacus	0	Dacus demmerezi	0	k:Eukaryota(1.0000),p:Arthropoda(0.7900),c:Insecta(0.5600),o:Diptera(0.2200),f:Nymphalidae(0.0400),g:Cybister(0.0300),s:Cybister lateralimarginalis(0.0300)
BrK.A.107	OR608773	Arachnida: Oribatida: Hypochthoniidae	No match	-	Insecta	0.66	Blattodea	0.45	Rhinotermitidae	0.3	Schedorhinotermes	0.3	Schedorhinotermes putorius	0.27	Arachnida	0.72	Oribatida	0.72	Hypochthoniidae	0.72	Hypochthonius	0.72	Hypochthonius rufulus	0.72	Hypochthonius	0.5	Hypochthonius rufulus	0.5	k:Eukaryota(1.0000),p:Arthropoda(0.7000),c:Insecta(0.3500),o:Oribatida(0.2500),f:Hypochthoniidae(0.2500),g:Hypochthonius(0.2500),s:Hypochthonius rufulus(0.2500)
BrK.A.108	OR608805	Arachnida: Oribatida: Nothridae: Nothrus borussicus	Nothrus borussicus	99.3	Arachnida	0.31	Sarcoptiformes	0.28	Nothridae	0.23	Nothrus	0.23	Nothrus borussicus	0.12	Arachnida	0.43	Oribatida	0.41	Nothridae	0.38	Nothrus	0.38	Nothrus silvestris	0.38	Nothrus	1	Nothrus silvestris	1	k:Eukaryota(1.0000),p:Arthropoda(0.9800),c:Arachnida(0.9100),o:Oribatida(0.9100),f:Nothridae(0.9100),g:Nothrus(0.9100),s:Nothrus silvestris(0.9100)
BrK.A.109	OR608806	Arachnida: Oribatida	No match	-	Arachnida	0.26	Sarcoptiformes	0.23	Scheloribatidae	0.23	Paraleius	0.23	Paraleius leontonychus	0.23	Insecta	0.24	Trichoptera	0.1	Leptoceridae	0.08	Homilia	0.08	Homilia lardeuxi	0.08	Pycnopsyche	0	Pycnopsyche circularis	0	k:Eukaryota(1.0000),p:Arthropoda(0.5400),c:Insecta(0.3400),o:Lepidoptera(0.0900),f:Nymphalidae(0.0400),g:Ocypode(0.0300),s:Pycnopsyche circularis(0.0300)
BrK.A.110	OR608807	Arachnida: Oribatida: Nothridae: Nothrus borussicus	Nothrus borussicus	97.1	Arachnida	0.32	Sarcoptiformes	0.3	Nothridae	0.27	Nothrus	0.27	Nothrus borussicus	0.14	Arachnida	0.51	Oribatida	0.47	Nothridae	0.45	Nothrus	0.45	Nothrus silvestris	0.45	Nothrus	1	Nothrus silvestris	1	k:Eukaryota(1.0000),p:Arthropoda(0.9800),c:Arachnida(0.8400),o:Oribatida(0.8200),f:Nothridae(0.8200),g:Nothrus(0.8200),s:Nothrus silvestris(0.8100)
BrK.A.113	OR608808	Arachnida: Oribatida: Nanhermanniidae: Nanhermannia	No match	-	undef_Chordata	0.1	Squamata	0.09	Lacertidae	0.02	Takydromus	0.02	Takydromus sylvaticus	0.02	Squamata	0.12			Lacertidae	0.01	Takydromus	0.01	Takydromus sylvaticus	0.01	Pyrgacris	0.08	Pyrgacris descampsi	0.08	k:Eukaryota(1.0000),p:Arthropoda(0.5500),c:Insecta(0.4000),o:Coleoptera(0.1400),f:Tettigoniidae(0.0400),g:Scolopendra(0.0300),s:Scolopendra cingulata(0.0300)
BrK.A.114	OR608809	Arachnida: Oribatida: Damaeidae	No match	-	Demospongiae	0.11	Suberitida	0.09	undef_Suberitida	0.08	Terpios	0.08	Terpios gelatinosus	0.08	Actinopteri	0.12	Cypriniformes	0.04	Cyprinidae	0.03	Onychostoma	0	Onychostoma macrolepis	0	AMBIGUOUS	0	AMBIGUOUS	0	k:Eukaryota(1.0000),p:Arthropoda(0.6100),c:Insecta(0.3500),o:Coleoptera(0.1400),f:Ixodidae(0.0700),g:Provertex(0.0600),s:Provertex kuehnelti(0.0600)
BrK.A.116	OR608810	Arachnida: Oribatida:Oppiidae	No match	-	Arachnida	0.23	Sarcoptiformes	0.13	Oppiidae	0	Moritzoppia	0	Moritzoppia unicarinata	0	Arachnida	0.29	Araneae	0.03	Linyphiidae	0	Nematogmus	0	Nematogmus sanguinolentus	0	Heliconius	0	Heliconius wallacei	0	k:Eukaryota(1.0000),p:Arthropoda(0.8800),c:Insecta(0.6100),o:Lepidoptera(0.2100),f:Nymphalidae(0.0600),g:Phytomyza(0.0400),s:Scutovertex minutus(0.0300)
BrK.A.117	OR608811	Arachnida: Oribatida: Peloppiidae: Ceratoppia	No match	-	Arachnida	0.17	Sarcoptiformes	0.07	Camisiidae	0.04	Camisia	0.04	Camisia segnis	0.04	Arachnida	0.39	Oribatida	0.29	Ceratoppiidae	0.25	Ceratoppia	0.25	Ceratoppia bipilis	0.25	Scarabaeus	0.01	Scarabaeus bohemani	0.01	k:Eukaryota(1.0000),p:Arthropoda(0.8200),c:Insecta(0.6100),o:Lepidoptera(0.2800),f:Scutoverticidae(0.0600),g:Scutovertex(0.0500),s:Scutovertex pictus(0.0400)
BrK.A.118	OR608812	Arachnida: Mesostigmata: Zerconidae	No match	-	Arachnida	0.17	Ixodida	0.08	Ixodidae	0.08	Dermacentor	0.04	Dermacentor rhinocerinus	0.04	Arachnida	0.1	Ixodida	0.06	Ixodidae	0.06	Rhipicephalus	0.01	Rhipicephalus australis	0.01	Papilio	0.15	Papilio helenus	0.05	k:Eukaryota(1.0000),p:Arthropoda(0.9600),c:Insecta(0.8900),o:Lepidoptera(0.6000),f:Nymphalidae(0.2600),g:Papilio(0.0400),s:Drosophila nannoptera(0.0300)
BrK.A.119	OR608813	Arachnida: Mesostigmata: Ologamasidae: Stylochyrus rarior	No match	-	Arachnida	0.1	Mesostigmata	0.04	Parasitidae	0.01	Pergamasus	0.01	Pergamasus mirabilis	0.01	Arachnida	0.97	Mesostigmata	0.97	Ologamasidae	0.97	Stylochyrus	0.97	Stylochyrus rarior	0.97	Stylochyrus	1	Stylochyrus rarior	1	k:Eukaryota(1.0000),p:Arthropoda(1.0000),c:Arachnida(1.0000),o:Mesostigmata(1.0000),f:Ologamasidae(1.0000),g:Stylochyrus(1.0000),s:Stylochyrus rarior(1.0000)
BrK.A.120	OR608814	Arachnida: Mesostigmata: Ologamasidae	No match	-	Insecta	0.75	Lepidoptera	0.28	Geometridae	0.05	Asthenotricha	0.03	Asthenotricha unipecten	0.03	Insecta	0.77	Lepidoptera	0.38	Oecophoridae	0.06	Cacochroa	0.06	Cacochroa corfuella	0.06	Augiades	0.1	Augiades crinisus	0.1	k:Eukaryota(1.0000),p:Arthropoda(0.9600),c:Insecta(0.8900),o:Lepidoptera(0.5200),f:Nymphalidae(0.1800),g:Chromatomyia(0.0300),s:Culicoides oxystoma(0.0200)
BrK.A.124	OR608815	Arachnida: Mesostigmata	No match	-	Malacostraca	0.25	Amphipoda	0.2	Ampeliscidae	0.13	Ampelisca	0.13	Ampelisca sarsi	0.13	Malacostraca	0.2	Amphipoda	0.15	Ampeliscidae	0.1	Ampelisca	0.1	Ampelisca sarsi	0.1	AMBIGUOUS	0	AMBIGUOUS	0	k:Eukaryota(1.0000),p:Arthropoda(0.8000),c:Insecta(0.6800),o:Lepidoptera(0.4200),f:Nymphalidae(0.1500),g:Parnassius(0.0600),s:Bulinus globosus(0.0200)
BrK.A.126	OR608816	Arachnida: Mesostigmata	No match	-	Arachnida	0.22	Mesostigmata	0.14	Parasitidae	0.13	Pergamasus	0.13	Pergamasus mirabilis	0.13	Actinopteri	0.25	Galaxiiformes	0.02	Galaxiidae	0.02	Galaxias	0.02	Galaxias gollumoides	0.02	Lymanopoda	0	Lymanopoda caudalis	0	k:Eukaryota(1.0000),p:Arthropoda(0.5500),c:Insecta(0.4400),o:Lepidoptera(0.2300),f:Nymphalidae(0.0900),g:Gammarus(0.0200),s:Gallus gallus(0.0200)
BrK.A.127	OR608830	Arachnida: Mesostigmata	No match	-	Deltaproteobacteria	0.09	Myxococcales	0.09	Archangiaceae	0.09	Cystobacter	0.09	Cystobacter fuscus	0.09	Actinopteri	0.43	Cypriniformes	0.1	Cyprinidae	0.1	Xenophysogobio	0.03	Xenophysogobio boulengeri	0.03	Xenophysogobio	0	Xenophysogobio boulengeri	0	k:Eukaryota(1.0000),p:Chordata(0.5100),c:Actinopteri(0.3600),o:Cypriniformes(0.0800),f:Cyprinidae(0.0600),g:Polypterus(0.0300),s:Polypterus senegalus(0.0300)
BrK.A.130	OR608817	Arachnida: Trombidiformes	No match	-	Arachnida	0.24	Araneae	0.12	Dipluridae	0.02	Euagrus	0.02	Euagrus chisoseus	0.02	Insecta	0.54	Hemiptera	0.17	Aleyrodidae	0.14	Neomaskellia	0.1	Neomaskellia andropogonis	0.1	Parnassius	0.4	Parnassius apollo	0.2	k:Eukaryota(1.0000),p:Arthropoda(0.7500),c:Insecta(0.5900),o:Lepidoptera(0.2500),f:Papilionidae(0.1000),g:Parnassius(0.1000),s:Parnassius apollo(0.0500)
BrK.A.131	OR608818	Arachnida: Mesostigmata: Trachyuropodidae	No match	-	Insecta	0.79	Coleoptera	0.15	Carabidae	0.03	Anillinus	0.02	Anillinus folkertsi	0.02	Insecta	0.78	Lepidoptera	0.4	Oecophoridae	0.15	Cacochroa	0.14	Cacochroa corfuella	0.14	Bembecia	0	Bembecia aphrodite	0	k:Eukaryota(1.0000),p:Arthropoda(0.9200),c:Insecta(0.8700),o:Lepidoptera(0.4500),f:Nymphalidae(0.1100),g:Phytomyza(0.0400),s:Papilio rutulus(0.0200)
BrK.A.132	OR608819	Arachnida: Mesostigmata: Uropodidae	No match	-	Insecta	0.72	Diptera	0.37	Syrphidae	0.11	Cheilosia	0.09	Cheilosia latifrons	0.08	Insecta	0.83	Diptera	0.39	Syrphidae	0.13	Cheilosia	0.11	Cheilosia latifrons	0.09	Cheilosia	0.07	Cheilosia latifrons	0.07	k:Eukaryota(1.0000),p:Arthropoda(0.9900),c:Insecta(0.9300),o:Lepidoptera(0.5000),f:Nymphalidae(0.3000),g:Phytomyza(0.1000),s:Phytomyza nr. cicutella(0.0500)
BrK.A.133	OR608820	Arachnida: Oribatida: Perlohmanniidae: Perlohmannia	No match	-	Insecta	0.4	Diptera	0.08	Ironomyiidae	0.03	Ironomyia	0.03	Ironomyia nigromaculata	0.03	Arachnida	0.15	Oribatida	0.06	Ceratoppiidae	0.05	Ceratoppia	0.05	Ceratoppia bipilis	0.05	Trycherus	0	Trycherus nitidus	0	k:Eukaryota(1.0000),p:Arthropoda(0.7300),c:Insecta(0.5600),o:Lepidoptera(0.1800),f:Drosophilidae(0.0500),g:Drosophila(0.0500),s:Mysis segerstralei(0.0200)
BrK.A.134	OR608821	Arachnida: Oribatida: Perlohmanniidae: Perlohmannia	No match	-	Insecta	0.4	Diptera	0.08	Ironomyiidae	0.03	Ironomyia	0.03	Ironomyia nigromaculata	0.03	Arachnida	0.15	Oribatida	0.06	Ceratoppiidae	0.05	Ceratoppia	0.05	Ceratoppia bipilis	0.05	Trycherus	0	Trycherus nitidus	0	k:Eukaryota(1.0000),p:Arthropoda(0.7300),c:Insecta(0.5600),o:Lepidoptera(0.1800),f:Drosophilidae(0.0500),g:Drosophila(0.0500),s:Mysis segerstralei(0.0200)
BrK.A.135	OR608822	Arachnida: Oribatida: Carabodidae	No match	-	Arachnida	0.28	Araneae	0.23	Tetragnathidae	0.11	Tetragnatha	0.11	Tetragnatha puella	0.07	Insecta	0.26	Lepidoptera	0.07	Carposinidae	0.02	Commatarcha	0.02	Commatarcha vaga	0.02	Eumorphus	0	Eumorphus quadriguttatus	0	k:Eukaryota(1.0000),p:Arthropoda(0.7700),c:Insecta(0.4600),o:Lepidoptera(0.2000),f:Agromyzidae(0.0600),g:Phytomyza(0.0400),s:Mechanitis mazaeus(0.0300)
BrK.A.136	OR608823	Arachnida: Oribatida: Carabodidae	No match	-	Insecta	0.59	Coleoptera	0.1	Staphylinidae	0.02	Brundinia	0.02	Brundinia meridionalis	0.02	Insecta	0.75	Hymenoptera	0.19	Formicidae	0.08	Cephalotes	0.07	Cephalotes targionii	0.01	AMBIGUOUS	0	AMBIGUOUS	0	k:Eukaryota(1.0000),p:Arthropoda(0.9100),c:Insecta(0.8400),o:Coleoptera(0.1900),f:Drosophilidae(0.0800),g:Drosophila(0.0800),s:Thomomys umbrinus(0.0300)
BrK.A.137	OR608831	Arachnida: Oribatida: Damaeidae	No match	-	Insecta	0.46	Hymenoptera	0.11	Formicidae	0.1	Colobopsis	0.07	Colobopsis saundersi	0.06	Insecta	0.49	Hymenoptera	0.15	Formicidae	0.12	Camponotus	0.11	Camponotus cylindricus s.l. nrSA	0.04	Oodes	0.01	Oodes helopioides	0.01	k:Eukaryota(1.0000),p:Arthropoda(0.8100),c:Insecta(0.6700),o:Coleoptera(0.3000),f:Staphylinidae(0.0600),g:Meligethes(0.0600),s:Meligethes epeirosi(0.0400)
BrK.A.139	OR608832	Arachnida: Trombidiformes: Microtrombidiidae	No match	-	Aves	0.39	Passeriformes	0.29	Sturnidae	0.19	Lamprotornis	0.13	Lamprotornis fischeri	0.04	Aves	0.44	Passeriformes	0.27	Sturnidae	0.13	Lamprotornis	0.04	Lamprotornis fischeri	0.04	Coptotermes	0	Coptotermes formosanus	0	k:Eukaryota(1.0000),p:Chordata(0.6400),c:Aves(0.4000),o:Passeriformes(0.1900),f:Psittacidae(0.0500),g:Grus(0.0300),s:Fringilla montifringilla(0.0200)
BrK.A.141	OR608833	Arachnida: Oribatida: Crotoniidae: Camisia	No match	-	Arachnida	0.21	Sarcoptiformes	0.19	Camisiidae	0.18	Camisia	0.18	Camisia segnis	0.18	Arachnida	0.16	Oribatida	0.09			Oppia	0.07	Oppia nitens	0.07	Chironomus	0	Chironomus tepperi	0	k:Eukaryota(1.0000),p:Arthropoda(0.7000),c:Insecta(0.5600),o:Lepidoptera(0.1700),f:Nymphalidae(0.0700),g:Carabus(0.0400),s:Chironomus tepperi(0.0300)
BrK.A.142	OR608834	Arachnida: Oribatida	No match	-	Arachnida	0.39	Sarcoptiformes	0.25	Cepheidae_Sarcoptiformes	0.22	Oribatodes	0.22	Oribatodes mirabilis	0.22	Insecta	0.68	Coleoptera	0.14	Staphylinidae	0.05	Dianous	0.02	Dianous srivichaii	0.02	Oribatodes	0.1	Oribatodes mirabilis	0.1	k:Eukaryota(1.0000),p:Arthropoda(0.9900),c:Insecta(0.7700),o:Lepidoptera(0.4800),f:Nymphalidae(0.1100),g:Oribatodes(0.0500),s:Oribatodes mirabilis(0.0500)
BrK.A.143	OR608835	Arachnida: Oribatida: Compactozetidae: Cepheus	No match	-	Aves	0.11	Passeriformes	0.06	Estrildidae	0.04	Vidua	0.04	Vidua chalybeata	0.04	Aves	0.11	Passeriformes	0.05	Estrildidae	0.02	Vidua	0.02	Vidua chalybeata	0.02	Pyrgacris	0	Pyrgacris descampsi	0	k:Eukaryota(1.0000),p:Arthropoda(0.5700),c:Insecta(0.4600),o:Lepidoptera(0.1700),f:Agromyzidae(0.0500),g:Drosophila(0.0300),s:Rhabdornis inornatus(0.0200)
BrK.A.144	OR608836	Arachnida: Oribatida: Hermanniidae: Hermannia	No match	-	Gastropoda	0.17	undef_Gastropoda	0.1	Planorbidae	0.1	Planorbella	0.1	Planorbella duryi	0.1	Actinopteri	0.19	Perciformes	0.07	Anarhichadidae	0.02	Anarhichas	0.02	Anarhichas denticulatus	0.02	Planorbarius	0	Planorbarius corneus	0	k:Eukaryota(1.0000),p:Arthropoda(0.6800),c:Insecta(0.4700),o:Lepidoptera(0.1900),f:Calanidae(0.0400),g:Calanoides(0.0400),s:Orpiella concavum(0.0400)
BrK.A.146	OR608824	Arachnida: Mesostigmata	No match	-	Malacostraca	0.2	Amphipoda	0.18	Niphargidae	0.13	Niphargus	0.13	Niphargus multipennatus	0.13	Cephalopoda	0.08	Sepiolida	0.04	Sepiolidae	0.04	Sepiola	0.01	Sepiola rondeletii	0.01	Sepiola	0.1	Sepiola rondeletii	0.1	k:Eukaryota(1.0000),p:Arthropoda(0.6000),c:Insecta(0.4000),o:Sepiolida(0.1100),f:Sepiolidae(0.1100),g:Sepiola(0.0700),s:Stylochyrus rarior(0.0400)
BrK.A.147	OR608825	Arachnida: Oribatida	No match	-	Gastropoda	0.07	Stylommatophora	0.06	Helicarionidae	0.05	Peloparion	0.03	Peloparion submissus	0.03	Gastropoda	0.07			Orthalicidae	0.02	Drymaeus	0.02	Drymaeus inusitatus	0.02	Phytomyza	0.28	Phytomyza ilicis	0.13	k:Eukaryota(1.0000),p:Arthropoda(0.9400),c:Insecta(0.8500),o:Diptera(0.3500),f:Culicidae(0.1100),g:Drosophila(0.0600),s:Phytomyza ilicis(0.0300)
BrK.A.148	OR608826	Arachnida: Mesostigmata	No match	-	Insecta	0.75	Coleoptera	0.33	Staphylinidae	0.05	Atheta	0.05	Atheta membranata	0.05	Insecta	0.75	Coleoptera	0.32	Staphylinidae	0.04	Atheta	0.04	Atheta membranata	0.04	AMBIGUOUS	0	AMBIGUOUS	0	k:Eukaryota(1.0000),p:Arthropoda(0.9500),c:Insecta(0.8900),o:Lepidoptera(0.4000),f:Nymphalidae(0.2000),g:Parides(0.0600),s:Cyamus ovalis(0.0300)
BrK.A.149	OR608827	Arachnida: Mesostigmata: Trachytidae	No match	-	Insecta	0.83	Hemiptera	0.3	Lygaeidae	0.1	Horvathiolus	0.09	Horvathiolus superbus	0.09	Insecta	0.85	Hemiptera	0.25	Lygaeidae	0.09	Horvathiolus	0.08	Horvathiolus superbus	0.08	Junonia	0	Junonia almana	0	k:Eukaryota(1.0000),p:Arthropoda(0.9000),c:Insecta(0.8300),o:Lepidoptera(0.2600),f:Nymphalidae(0.1100),g:Phytomyza(0.0400),s:Horvathiolus superbus(0.0400)
BrK.A.150	OR608828	Arachnida: Oribatida: Damaeidae	No match	-	Insecta	0.34	Coleoptera	0.2	Leiodidae	0.06	Bathysciola	0.06	Bathysciola rampinii	0.06	Insecta	0.39	Lepidoptera	0.12	Pieridae	0.01	Mathania	0.01	Mathania leucothea	0.01	Thaumantis	0	Thaumantis klugius	0	k:Eukaryota(1.0000),p:Arthropoda(0.6300),c:Insecta(0.5300),o:Lepidoptera(0.3400),f:Nymphalidae(0.1000),g:Pan(0.0500),s:Pan paniscus(0.0300)
BrK.A.151	OR608829	Arachnida: Oribatida	No match	-	Gastropoda	0.09	Stylommatophora	0.02	Urocoptidae	0.02	Nesocoptis	0.02	Nesocoptis pruinosa	0.02	Insecta	0.37	Diptera	0.12	Agromyzidae	0.06	Napomyza	0.05	Napomyza montanoides	0.05	Napomyza	0.15	Napomyza montanoides	0.15	k:Eukaryota(1.0000),p:Arthropoda(0.6800),c:Insecta(0.5600),o:Lepidoptera(0.2400),f:Noctuidae(0.0500),g:Anopheles(0.0300),s:Yponomeuta padellus(0.0200)
BrK.A.152	OR170178	Arachnida: Araneae: Linyphiidae: Ceratinella brunnea	Ceratinella brunnea	99.8	Arachnida	1	Araneae	1	Linyphiidae	1	Ceratinella	1	Ceratinella brunnea	1	Arachnida	1	Araneae	1	Linyphiidae	1	Ceratinella	1	Ceratinella brunnea	1	Ceratinella	1	Ceratinella brunnea	1	k:Eukaryota(1.0000),p:Arthropoda(1.0000),c:Arachnida(1.0000),o:Araneae(1.0000),f:Linyphiidae(1.0000),g:Ceratinella(1.0000),s:Ceratinella brunnea(1.0000)
BrK.A.153	OR170179	Arachnida: Araneae: Linyphiidae: Ceratinops carolinus	No match		Arachnida	0.98	Araneae	0.98	Linyphiidae	0.69	Caracladus	0.3	Caracladus zamoniensis	0.3	Arachnida	0.96	Araneae	0.96	Linyphiidae	0.63	Thaleria	0.09	Thaleria leechi	0.09	Agyneta	0.36	Agyneta nigripes	0.31	k:Eukaryota(1.0000),p:Arthropoda(1.0000),c:Arachnida(0.9800),o:Araneae(0.9700),f:Linyphiidae(0.7400),g:Agyneta(0.1400),s:Agyneta nigripes(0.0800)
BrK.A.155	OR170181	Arachnida: Araneae: Linyphiidae: Collinsia	Collinsia oxypaederotipus	99.7	Arachnida	0.99	Araneae	0.99	Linyphiidae	0.62	Tapinocyba	0.06	Tapinocyba praecox	0.06	Arachnida	0.99	Araneae	0.99	Linyphiidae	0.6	Semljicola	0.08	Semljicola obtusus	0.07	AMBIGUOUS	0	AMBIGUOUS	0	k:Eukaryota(1.0000),p:Arthropoda(0.9600),c:Arachnida(0.9200),o:Araneae(0.9200),f:Linyphiidae(0.5600),g:Leucauge(0.0700),s:Leucauge venusta(0.0700)
BrK.A.157	OR170183	Arachnida: Araneae: Linyphiidae: Tenuiphantes zebra	Tenuiphantes zebra	99.5	Arachnida	1	Araneae	1	Linyphiidae	1	Tenuiphantes	1	Tenuiphantes zebra	1	Arachnida	1	Araneae	1	Linyphiidae	1	Tenuiphantes	1	Tenuiphantes zebra	1	Tenuiphantes	1	Tenuiphantes zebra	1	k:Eukaryota(1.0000),p:Arthropoda(1.0000),c:Arachnida(1.0000),o:Araneae(1.0000),f:Linyphiidae(1.0000),g:Tenuiphantes(1.0000),s:Tenuiphantes zebra(1.0000)
BrK.A.158	OR170184	Arachnida: Araneae: Linyphiidae: Bathypantes aff. pallidus	No match		Arachnida	1	Araneae	0.99	Linyphiidae	0.57	Bathyphantes	0.47	Bathyphantes latescens	0.26	Arachnida	0.99	Araneae	0.99	Linyphiidae	0.58	Novafroneta	0.12	Novafroneta vulgaris	0.12	Bathyphantes	1	Bathyphantes pallidus	1	k:Eukaryota(1.0000),p:Arthropoda(1.0000),c:Arachnida(1.0000),o:Araneae(1.0000),f:Linyphiidae(0.9800),g:Bathyphantes(0.9800),s:Bathyphantes pallidus(0.9700)
BrK.A.159	OR170185	Arachnida: Araneae: Linyphiidae: Ceratinops carolinus	No match		Arachnida	0.98	Araneae	0.98	Linyphiidae	0.72	Caracladus	0.27	Caracladus zamoniensis	0.27	Arachnida	0.97	Araneae	0.96	Linyphiidae	0.64	Thaleria	0.04	Thaleria leechi	0.04	Agyneta	0.2	Agyneta nigripes	0.13	k:Eukaryota(1.0000),p:Arthropoda(0.9800),c:Arachnida(0.9600),o:Araneae(0.9600),f:Linyphiidae(0.7300),g:Eridantes(0.1100),s:Eridantes erigonoides(0.0900)
BrK.A.160	OR170186	Arachnida: Araneae: Theridiidae: Robertus	Robertus frontatus	99.5	Arachnida	1	Araneae	1	Theridiidae	1	Robertus	1	Robertus lyrifer	0.94	Arachnida	1	Araneae	1	Theridiidae	0.99	Robertus	0.99	Robertus lyrifer	0.96	Robertus	1	Robertus lyrifer	0.9	k:Eukaryota(1.0000),p:Arthropoda(1.0000),c:Arachnida(1.0000),o:Araneae(1.0000),f:Theridiidae(0.9800),g:Robertus(0.9800),s:Robertus lyrifer(0.8100)
BrK.A.161	OR170187	Arachnida: Araneae: Linyphiidae: Ceratinops carolinus	No match		Arachnida	0.98	Araneae	0.98	Linyphiidae	0.69	Caracladus	0.3	Caracladus zamoniensis	0.3	Arachnida	0.96	Araneae	0.96	Linyphiidae	0.63	Thaleria	0.09	Thaleria leechi	0.09	Agyneta	0.26	Agyneta nigripes	0.25	k:Eukaryota(1.0000),p:Arthropoda(1.0000),c:Arachnida(0.9800),o:Araneae(0.9700),f:Linyphiidae(0.7400),g:Agyneta(0.1400),s:Agyneta nigripes(0.0800)
BrK.A.162	OR170188	Arachnida: Araneae: Hahniidae: Cicurina breviaria	Cicurina breviaria	98.1	Arachnida	1	Araneae	1	Dictynidae	1	Cicurina	1	Cicurina breviaria	1	Arachnida	1	Araneae	1	Dictynidae	1	Cicurina	1	Cicurina breviaria	1	Cicurina	1	Cicurina breviaria	1	k:Eukaryota(1.0000),p:Arthropoda(1.0000),c:Arachnida(1.0000),o:Araneae(1.0000),f:Dictynidae(0.9700),g:Cicurina(0.9700),s:Cicurina breviaria(0.9600)
BT.A.001	OR169979	Insecta: Coleoptera: Lampyridae: Ellychnia corrusca	Ellychnia corrusca	99.3	Insecta	1	Coleoptera	1	Lampyridae	1	Ellychnia	1	Ellychnia corrusca	1	Insecta	1	Coleoptera	1	Lampyridae	1	Ellychnia	1	Ellychnia corrusca	0.98	Ellychnia	1	Ellychnia corrusca	0.9	k:Eukaryota(1.0000),p:Arthropoda(1.0000),c:Insecta(1.0000),o:Coleoptera(1.0000),f:Lampyridae(1.0000),g:Ellychnia(1.0000),s:Ellychnia corrusca(0.6800)
BT.A.003	OR608768	Insecta: Coleoptera: Carabidae: Trechus hydropicus	No match		Insecta	0.98	Coleoptera	0.52	Carabidae	0.3	Trechus	0.03	Trechus uhagoni	0.02	Insecta	1	Coleoptera	0.56	Carabidae	0.38	Scaphinotus	0.1	Scaphinotus viduus	0.1	Scaphinotus	0	Scaphinotus viduus	0	k:Eukaryota(1.0000),p:Arthropoda(0.9900),c:Insecta(0.9900),o:Diptera(0.3700),f:Carabidae(0.1900),g:Drosophila(0.0500),s:Hippobosca rufipes(0.0500)
BT.A.004	OR169981	Insecta: Coleoptera: Carabidae: Trechus	No match		Insecta	1	Coleoptera	0.52	Endomychidae	0.18	Epipocus	0.15	Epipocus gorhami	0.15	Insecta	1	Coleoptera	0.65	Carabidae	0.39	Paratachys	0.04	Paratachys fulvicollis	0.04	AMBIGUOUS	0	AMBIGUOUS	0	k:Eukaryota(1.0000),p:Arthropoda(1.0000),c:Insecta(1.0000),o:Diptera(0.4000),f:Carabidae(0.1700),g:Drosophila(0.0700),s:Elaphropeza congoensis(0.0300)
BT.A.006	OR169982	Insecta: Coleoptera: Staphylinidae: Geostiba alticola	Geostiba nubigena	98.3	Insecta	1	Coleoptera	1	Staphylinidae	1	Geostiba	1	Geostiba nubigena	1	Insecta	1	Coleoptera	1	Staphylinidae	1	Geostiba	1	Geostiba nubigena	1	Geostiba	1	Geostiba nubigena	1	k:Eukaryota(1.0000),p:Arthropoda(1.0000),c:Insecta(1.0000),o:Coleoptera(1.0000),f:Staphylinidae(1.0000),g:Geostiba(1.0000),s:Geostiba nubigena(0.9800)
BT.A.009	OR169983	Insecta: Coleoptera: Staphylinidae: Aleocharinae	No match		Insecta	0.99	Coleoptera	0.61	Cleridae	0.11	Thriocerodes	0.1	Thriocerodes bipartitus	0.1	Insecta	1	Coleoptera	0.76	Staphylinidae	0.51	Aleochara	0.28	Aleochara haematoptera	0.11	Aleochara	0.5	Aleochara lata	0.13	k:Eukaryota(1.0000),p:Arthropoda(1.0000),c:Insecta(1.0000),o:Coleoptera(0.6000),f:Staphylinidae(0.4000),g:Aleochara(0.2400),s:Aleochara lata(0.0900)
BT.A.010	OR169984	Insecta: Coleoptera: Staphylinidae: Bryoporus rufescens	No match		Insecta	0.97	Coleoptera	0.63	Staphylinidae	0.43	Bryoporus	0.11	Bryoporus cernuus	0.11	Insecta	1	Coleoptera	0.59	Staphylinidae	0.43	Quedius	0.09	Quedius tenellus	0.08	Bryoporus	0.03	Bryoporus cernuus	0.03	k:Eukaryota(1.0000),p:Arthropoda(1.0000),c:Insecta(1.0000),o:Coleoptera(0.4200),f:Staphylinidae(0.2400),g:Drosophila(0.0800),s:Bryoporus cernuus(0.0700)
BT.A.011	OR169985	Insecta: Coleoptera: Staphylinidae: Ischnosoma lecontei	No match		Insecta	0.95	Coleoptera	0.35	Staphylinidae	0.12	Ecitophya	0.04	Ecitophya rettenmeyeri	0.04	Insecta	0.99	Diptera	0.5	Sciomyzidae	0.13	Colobaea	0.13	Colobaea bifasciella	0.13	Colobaea	0.15	Colobaea bifasciella	0.15	k:Eukaryota(1.0000),p:Arthropoda(0.9900),c:Insecta(0.9900),o:Diptera(0.3800),f:Staphylinidae(0.1600),g:Aleochara(0.0800),s:Nicrophorus nigrita(0.0400)
BT.A.012	OR169986	Insecta: Coleoptera: Staphylinidae: Stenus franklini	No match		Insecta	0.94	Coleoptera	0.44	Staphylinidae	0.35	Stenus	0.31	ludyi	0.08	Insecta	0.97	Coleoptera	0.59	Staphylinidae	0.55	Stenus	0.5	Stenus tenuimargo	0.33	Stenus	0.3	Stenus tenuimargo	0.3	k:Eukaryota(1.0000),p:Arthropoda(0.9500),c:Insecta(0.9400),o:Lepidoptera(0.4900),f:Nymphalidae(0.2100),g:Stenus(0.1700),s:Stenus tenuimargo(0.0500)
BT.A.013	OR169987	Insecta: Coleoptera: Staphylinidae: Lathrobium	No match		Insecta	0.86	Coleoptera	0.58	Staphylinidae	0.45	Lathrobium	0.33	Lathrobium othioides	0.09	Insecta	0.87	Coleoptera	0.55	Staphylinidae	0.35	Lathrobium	0.13	Lathrobium pallidipenne	0.09	Lathrobium	0.74	Lathrobium brunnipes	0.3	k:Eukaryota(1.0000),p:Arthropoda(0.9600),c:Insecta(0.9400),o:Coleoptera(0.5400),f:Staphylinidae(0.3700),g:Lathrobium(0.2800),s:Lathrobium brunnipes(0.1500)
BT.A.016	OR169988	Insecta: Coleoptera: Ptiliidae: Acrotrichis	No match		Insecta	0.72	Coleoptera	0.51	Ptiliidae	0.15	Acrotrichis	0.15	Acrotrichis intermedia	0.15	Insecta	0.82	Coleoptera	0.64	Ptiliidae	0.41	Acrotrichis	0.41	Acrotrichis fascicularis	0.36	Acrotrichis	0.13	Acrotrichis intermedia	0	k:Eukaryota(1.0000),p:Arthropoda(0.9200),c:Insecta(0.9200),o:Coleoptera(0.3600),f:Ptiliidae(0.1400),g:Acrotrichis(0.1400),s:Acrotrichis fascicularis(0.0400)
BT.A.017	OR169989	Insecta: Coleoptera: Leiodidae: Catopocerus appalachianus	No match		Insecta	0.9	Coleoptera	0.63	Leiodidae	0.13	Catops	0.12	Catops americanus	0.12	Insecta	0.94	Coleoptera	0.59	Leiodidae	0.06	Leiodes	0.02	Leiodes pallens	0.02	Drosophila	0.21	Drosophila recens	0	k:Eukaryota(1.0000),p:Arthropoda(0.9500),c:Insecta(0.9100),o:Coleoptera(0.5100),f:Staphylinidae(0.1300),g:Drosophila(0.0700),s:Catops chrysomeloides(0.0300)
BT.A.018	OR169990	Insecta: Coleoptera: Leiodidae: Anisotoma	No match		Insecta	0.98	Coleoptera	0.65	Leiodidae	0.25	Ptomaphagus	0.15	Ptomaphagus sericatus	0.15	Insecta	0.99	Coleoptera	0.72	Staphylinidae	0.44	Aleochara	0.33	Aleochara haematoptera	0.15	Ptomaphagus	0	Ptomaphagus sericatus	0	k:Eukaryota(1.0000),p:Arthropoda(1.0000),c:Insecta(1.0000),o:Coleoptera(0.5800),f:Staphylinidae(0.2800),g:Aleochara(0.1900),s:Aleochara haematoptera(0.1000)
BT.A.019	OR169991	Insecta: Coleoptera: Leiodidae: Agathidium kimberlae	No match		Insecta	0.98	Coleoptera	0.85	Leiodidae	0.52	Agathidium	0.16	Agathidium confusum	0.07	Insecta	0.99	Coleoptera	0.81	Leiodidae	0.52	Amphicyllis	0.4	Amphicyllis globiformis	0.4	Amphicyllis	0	Amphicyllis globiformis	0	k:Eukaryota(1.0000),p:Arthropoda(1.0000),c:Insecta(0.9900),o:Coleoptera(0.5400),f:Leiodidae(0.1900),g:Aleochara(0.1000),s:Amphicyllis globiformis(0.0500)
BT.A.020	OR169992	Insecta: Coleoptera: Leiodidae: Agathidium	No match		Insecta	0.99	Coleoptera	0.85	Staphylinidae	0.37	Neophonus	0.32	Neophonus bruchi	0.32	Insecta	0.99	Coleoptera	0.84	Leiodidae	0.37	Agathidium	0.16	Agathidium badium	0.14	Hydaticus	0	Hydaticus arcuatus	0	k:Eukaryota(1.0000),p:Arthropoda(1.0000),c:Insecta(1.0000),o:Coleoptera(0.5900),f:Staphylinidae(0.1800),g:Aleochara(0.1200),s:Aleochara lata(0.0400)
BT.A.021	OR169993	Insecta: Coleoptera: Monotomidae: Monotoma longicollis	Monotoma longicollis	100	Insecta	1	Coleoptera	1	Monotomidae	1	Monotoma	1	Monotoma longicollis	1	Insecta	1	Coleoptera	1	Monotomidae	1	Monotoma	1	Monotoma longicollis	1	Monotoma	1	Monotoma longicollis	1	k:Eukaryota(1.0000),p:Arthropoda(1.0000),c:Insecta(1.0000),o:Coleoptera(1.0000),f:Monotomidae(1.0000),g:Monotoma(1.0000),s:Monotoma longicollis(1.0000)
BT.A.022	OR169994	Insecta: Coleoptera: Elateridae	No match		Insecta	1	Coleoptera	0.99	Elateridae	0.89	Harminius	0.23	Harminius singularis	0.23	Insecta	1	Coleoptera	0.95	Elateridae	0.78	Harminius	0.17	Harminius singularis	0.17	Ectinus	0.11	Ectinus insidiosus	0	k:Eukaryota(1.0000),p:Arthropoda(1.0000),c:Insecta(1.0000),o:Coleoptera(0.6800),f:Elateridae(0.3800),g:Atheta(0.0500),s:Actenicerus athoides(0.0300)
BT.A.023	OR169995	Insecta: Coleoptera: Staphylinidae: Eusphalerum	Eusphalerum orientale	99.8	Insecta	1	Coleoptera	0.96	Staphylinidae	0.9	Eusphalerum	0.85	Eusphalerum fenyesi	0.84	Insecta	1	Coleoptera	0.79	Staphylinidae	0.57	Eusphalerum	0.1	Eusphalerum lapponicum	0.03	Dropephylla	0.38	Dropephylla ioptera	0.38	k:Eukaryota(1.0000),p:Arthropoda(1.0000),c:Insecta(1.0000),o:Coleoptera(0.6800),f:Staphylinidae(0.4500),g:Dropephylla(0.1400),s:Dropephylla ioptera(0.1200)
BT.A.024	OR169996	Insecta: Coleoptera: Staphylinidae	No match		Insecta	1	Coleoptera	1	Staphylinidae	1	Oxypoda	0.66	Oxypoda abdominalis	0.23	Insecta	1	Coleoptera	1	Staphylinidae	1	Cephalocousya	0.17	Cephalocousya nivicola	0.17	Oxypoda	0.62	Oxypoda strandi	0.23	k:Eukaryota(1.0000),p:Arthropoda(1.0000),c:Insecta(1.0000),o:Coleoptera(0.9400),f:Staphylinidae(0.9300),g:Oxypoda(0.4800),s:Oxypoda lentula(0.1700)
BT.A.025	OR170066	Insecta: Hymenoptera: Braconidae	No match	-	Insecta	0.94	Hymenoptera	0.81	Braconidae	0.41	Macrocentrus	0.1	Macrocentrus camphoraphilus	0.08	Insecta	0.93	Hymenoptera	0.63	Braconidae	0.47	Macrocentrus	0.16	Macrocentrus camphoraphilus	0.1	Odontomachus	0	Odontomachus clarus	0	k:Eukaryota(1.0000),p:Arthropoda(1.0000),c:Insecta(0.9200),o:Lepidoptera(0.5200),f:Nymphalidae(0.1400),g:Lycaena(0.0500),s:Odontomachus clarus(0.0400)
BT.A.031	OR608769	Insecta: Diptera: Sciaridae	No match	-	Insecta	0.94	Hymenoptera	0.15	Eupelmidae	0.04	Eupelmus	0.04	Eupelmus janstai	0.04	Insecta	0.9	Hymenoptera	0.13	Eupelmidae	0.03	Eupelmus	0.03	Eupelmus janstai	0.03	Dioryctria	0	Dioryctria okui	0	k:Eukaryota(1.0000),p:Arthropoda(0.9400),c:Insecta(0.9000),o:Lepidoptera(0.3700),f:Nymphalidae(0.1000),g:Phytomyza(0.0300),s:Napeogenes larina(0.0200)
BT.A.032	OR170067	Insecta: Diptera: Sphaeroceridae: Lotophila atra	Lotophila atra	100	Insecta	1	Diptera	1	Sphaeroceridae	1	Lotophila	1	Lotophila atra	1	Insecta	1	Diptera	1	Sphaeroceridae	1	Lotophila	1	Lotophila atra	1	Lotophila	1	Lotophila atra	1	k:Eukaryota(1.0000),p:Arthropoda(1.0000),c:Insecta(1.0000),o:Diptera(1.0000),f:Sphaeroceridae(1.0000),g:Lotophila(1.0000),s:Lotophila atra(1.0000)
BT.A.034	OR170068	Insecta: Diptera: Psychodidae: Pericoma	No match	-	Insecta	0.97	Diptera	0.62	Psychodidae	0.43	Clytocerus	0.06	Clytocerus ocellaris	0.06	Insecta	0.99	Diptera	0.59	Psychodidae	0.23	Pericoma	0.2	Pericoma rivularis	0.12	Pericoma	0.35	Pericoma blandula	0.15	k:Eukaryota(1.0000),p:Arthropoda(0.9900),c:Insecta(0.9900),o:Diptera(0.5600),f:Psychodidae(0.1400),g:Pericoma(0.1200),s:Pericoma blandula(0.1100)
BT.A.035	OR170069	Insecta: Diptera: Cecidomyiidae	No match	-	Insecta	0.99	Diptera	0.77	Cecidomyiidae	0.77	Contarinia	0.43	Contarinia negundinis	0.32	Insecta	1	Diptera	0.59	Cecidomyiidae	0.58	Resseliella	0.36	Resseliella kadsurae	0.33	Resseliella	0.16	Resseliella kadsurae	0.12	k:Eukaryota(1.0000),p:Arthropoda(0.9800),c:Insecta(0.9800),o:Lepidoptera(0.4200),f:Cecidomyiidae(0.2600),g:Resseliella(0.1000),s:Resseliella kadsurae(0.0900)
BT.A.043	OR170070	Insecta: Diptera: Tipulidae	No match	-	Insecta	1	Diptera	0.51	Calliphoridae	0.09	Chrysomya	0.08	Chrysomya cabrerai	0.05	Insecta	1	Diptera	0.81	Calliphoridae	0.09	Chrysomya	0.09	Chrysomya cabrerai	0.03	AMBIGUOUS	0	AMBIGUOUS	0	k:Eukaryota(1.0000),p:Arthropoda(1.0000),c:Insecta(0.9900),o:Diptera(0.6900),f:Drosophilidae(0.1900),g:Drosophila(0.1300),s:Platycheirus concinnus(0.0600)
BT.A.044	OR170071	Insecta: Diptera: Dolichopodidae	Gymnopternus constrictus	99	Insecta	1	Diptera	0.98	Dolichopodidae	0.75	Gymnopternus	0.7	Gymnopternus humilis	0.26	Insecta	1	Diptera	0.95	Drosophilidae	0.24	Drosophila	0.09	Drosophila mediopictoides	0.02	Drosophila	0.32	Drosophila mediopictoides	0.1	k:Eukaryota(1.0000),p:Arthropoda(1.0000),c:Insecta(1.0000),o:Diptera(0.8600),f:Drosophilidae(0.2900),g:Drosophila(0.1700),s:Drosophila mediopictoides(0.0500)
BT.A.045	OR170072	Insecta: Diptera: Tipulidae	No match	-	Insecta	1	Diptera	0.7	Calliphoridae	0.05	Chrysomya	0.04	Chrysomya cabrerai	0.02	Insecta	0.99	Diptera	0.84	Calliphoridae	0.11	Chrysomya	0.11	Chrysomya pacifica	0.05	Chrysomya	0.1	Chrysomya megacephala	0.1	k:Eukaryota(1.0000),p:Arthropoda(0.9800),c:Insecta(0.9700),o:Diptera(0.6300),f:Drosophilidae(0.1800),g:Drosophila(0.1000),s:Allograpta falcata(0.0300)
BT.A.050	OR169997	Collembola: Poduromorpha: Neanuridae: Morulina crassa	No match	-	Collembola	0.28	Entomobryomorpha	0.13	Seiridae	0.1	Seira	0.1	Seira dowlingi	0.1	Collembola	0.16	-	-	Entomobryidae	0.14	Seira	0.11	Seira dowlingi	0.11	Gomphiocephalus	0.03	Gomphiocephalus hodgsoni	0.03	k:Eukaryota(1.0000),p:Arthropoda(0.8000),c:Insecta(0.6000),o:Lepidoptera(0.3500),f:Nymphalidae(0.1400),g:Gomphiocephalus(0.0600),s:Gomphiocephalus hodgsoni(0.0600)
BT.A.051	OR169998	Collembola: Poduromorpha: Neanuridae: Pseudachorutes	No match	-	Actinopteri	0.21	Stomiiformes	0.04	Stomiidae	0.04	Borostomias	0.04	Borostomias panamensis	0.04	Actinopteri	0.26	Stomiiformes	0.04	Stomiidae	0.04	Borostomias	0.04	Borostomias panamensis	0.04	Ceratophysella	0.04	Ceratophysella denticulata L3	0.01	k:Eukaryota(1.0000),p:Arthropoda(0.5400),c:Insecta(0.3400),o:Coleoptera(0.0900),f:Carabidae(0.0400),g:Ceratophysella(0.0400),s:Spinachia spinachia(0.0300)
BT.A.052	OR169999	Collembola: Poduromorpha: Neanuridae: Pseudachorutes aureofasciatus	No match	-	Insecta	0.65	Lepidoptera	0.22	Papilionidae	0.07	Atrophaneura	0.07	Atrophaneura dixoni	0.07	Collembola	0.11	-	-	Entomobryidae	0.04	Entomobrya	0.01	Entomobrya comparata L2	0.01	Diaphania	0	Diaphania glauculalis	0	k:Eukaryota(1.0000),p:Arthropoda(0.8000),c:Insecta(0.6900),o:Lepidoptera(0.3700),f:Nymphalidae(0.1500),g:Entomobrya(0.0400),s:Entomobrya ligata(0.0400)
BT.A.053	OR170000	Collembola: Entomobryomorpha: Isotomidae: Metisotoma grandiceps	No match	-	Collembola	0.16	Entomobryomorpha	0.13	Entomobryidae	0.12	Entomobrya	0.06	Entomobrya aino	0.05	Collembola	0.23	-	-	Entomobryidae	0.09	Entomobrya	0.05	Entomobrya aino	0.05	Rhantaticus	0	Rhantaticus congestus	0	k:Eukaryota(1.0000),p:Arthropoda(0.9100),c:Insecta(0.7300),o:Coleoptera(0.2900),f:Staphylinidae(0.0900),g:Simulium(0.0600),s:Enochrus testaceus(0.0200)
BT.A.055	OR170001	Collembola: Entomobryomorpha: Tomoceridae: Tomocerus	No match	-	Insecta	0.68	Coleoptera	0.19	Endomychidae	0.02	Rhanidea	0.01	Rhanidea unicolor	0.01	Insecta	0.63	Diptera	0.15	Drosophilidae	0.05	Parastegana	0.03	Parastegana drosophiloides	0.03	Eois	0.05	Eois memorata	0.05	k:Eukaryota(1.0000),p:Arthropoda(0.9200),c:Insecta(0.8500),o:Lepidoptera(0.3400),f:Nymphalidae(0.1600),g:Anopheles(0.0500),s:Hydaticus aruspex(0.0300)
BT.A.056	OR170002	Collembola: Entomobryomorpha: Tomoceridae: Tomocerina lamellifera	No match	-	Insecta	0.89	Diptera	0.28	Syrphidae	0.04	Episyrphus	0.03	Episyrphus virtuosa	0.03	Insecta	0.83	Diptera	0.32	Mycetophilidae	0.23	Rondaniella	0.15	Rondaniella dimidiata	0.15	AMBIGUOUS	0	AMBIGUOUS	0	k:Eukaryota(1.0000),p:Arthropoda(0.9800),c:Insecta(0.9300),o:Lepidoptera(0.4800),f:Nymphalidae(0.1600),g:Heliconius(0.0500),s:Euphyia porraceata(0.0300)
BT.A.058	OR170003	Collembola: Poduromorpha: Odontellidae	No match	-	Insecta	0.74	Coleoptera	0.15	Dytiscidae	0.05	Graphoderus	0.02	Graphoderus bieneri	0.02	Insecta	0.71	Lepidoptera	0.17	Nymphalidae	0.09	Telenassa	0.06	Telenassa berenice	0.05	Telenassa	0	Telenassa berenice	0	k:Eukaryota(1.0000),p:Arthropoda(0.9300),c:Insecta(0.8900),o:Lepidoptera(0.3900),f:Nymphalidae(0.2100),g:Pheidole(0.0400),s:Ortilia orticas(0.0200)
BT.A.059	OR170004	Collembola: Entomobryomorpha: Isotomidae: Tetracanthella ethelae	No match	-	Insecta	0.81	Coleoptera	0.42	Scirtidae	0.07	Heterocyphon	0.07	Heterocyphon triangularis	0.07	Insecta	0.8	Coleoptera	0.36	Scirtidae	0.05	Heterocyphon	0.05	Heterocyphon triangularis	0.05	Plebejus	0	Plebejus argus	0	k:Eukaryota(1.0000),p:Arthropoda(0.9500),c:Insecta(0.9100),o:Lepidoptera(0.3300),f:Nymphalidae(0.0900),g:Drosophila(0.0500),s:Drosophila tsigana(0.0200)
BT.A.060	OR170005	Collembola: Poduromorpha: Hypogastruridae: Ceratophysella	No match	-	Collembola	0.42	Entomobryomorpha	0.3	Paronellidae	0.17	Salina	0.17	Salina celebensis	0.17	Collembola	0.58	-	-	Entomobryidae	0.35	Entomobrya	0.19	Entomobrya intermedia	0.19	Chrysoclista	0	Chrysoclista lathamella	0	k:Eukaryota(1.0000),p:Arthropoda(0.8000),c:Insecta(0.6100),o:Lepidoptera(0.2900),f:Nymphalidae(0.0700),g:Folsomia(0.0400),s:Folsomia quadrioculata(0.0300)
BT.A.061	OR170006	Collembola: Poduromorpha: Onychiuridae: Onychiurinae	No match	-	Collembola	0.39	Entomobryomorpha	0.29	Seiridae	0.25	Seira	0.25	Seira dowlingi	0.25	Collembola	0.35	-	-	Entomobryidae	0.22	Seira	0.2	Seira dowlingi	0.2	Thorectes	0	Thorectes ferreri	0	k:Eukaryota(1.0000),p:Arthropoda(0.9400),c:Insecta(0.8500),o:Coleoptera(0.2800),f:Staphylinidae(0.1300),g:Drosophila(0.0500),s:Thorectes ferreri(0.0200)
BT.A.062	OR170007	Collembola: Poduromorpha: Onychiuridae: Onychiurinae	No match	-	Collembola	0.27	Entomobryomorpha	0.22	Entomobryidae	0.15	Entomobrya	0.1	Entomobrya aino	0.09	Collembola	0.3	-	-	Entomobryidae	0.21	Entomobrya	0.09	Entomobrya aino	0.08	Dytiscus	0.05	Dytiscus marginalis	0	k:Eukaryota(1.0000),p:Arthropoda(0.6500),c:Insecta(0.3500),o:Coleoptera(0.1300),f:Entomobryidae(0.0700),g:Phyllophaga(0.0500),s:Tetrodontophora bielanensis(0.0300)
BT.A.063	OR170008	Collembola: Entomobryomorpha: Isotomidae: Desoria	No match	-	Aves	0.13	Passeriformes	0.06	Sturnidae	0.03	Notopholia	0.03	Notopholia corusca	0.03	Collembola	0.36	-	-	Isotomidae	0.31	Desoria	0.17	Desoria nivea	0.12	Metopsia	0.1	Metopsia gallica	0.1	k:Eukaryota(1.0000),p:Arthropoda(0.7500),c:Insecta(0.4600),o:Diptera(0.1700),f:Isotomidae(0.1100),g:Folsomia(0.0600),s:Folsomia quadrioculata(0.0400)
BT.A.065	OP021251	Collembola: Symphypleona: Katiannidae: Katiannina macgilivrayi	No match	-	Aves	0.28	Passeriformes	0.2	Sturnidae	0.08	Onychognathus	0.02	Onychognathus salvadorii	0.02	Actinopteri	0.19	Clupeiformes	0.06	Pristigasteridae	0.05	Ilisha	0.05	Ilisha striatula	0.05	Ilisha	0	Ilisha striatula	0	k:Eukaryota(1.0000),p:Chordata(0.5800),c:Insecta(0.3100),o:Passeriformes(0.1200),f:Formicidae(0.0400),g:Pheidole(0.0300),s:Pipistrellus abramus(0.0200)
BT.A.066	OP021252	Collembola: Symphypleona: Katiannidae: Sminthurinus henshawi	No match	-	Insecta	0.54	Siphonaptera	0.04	Ischnopsyllidae	0.03	Ischnopsyllus	0.03	Ischnopsyllus indicus	0.03	Insecta	0.64	Siphonaptera	0.09	Ceratophyllidae	0.02	Mesopsylla	0.02	Mesopsylla lenis	0.01	Archon	0	Archon apollinus	0	k:Eukaryota(1.0000),p:Arthropoda(0.8800),c:Insecta(0.8000),o:Lepidoptera(0.3000),f:Geometridae(0.0700),g:Chrysoperla(0.0300),s:Diabrotica undecimpunctata(0.0200)
BT.A.067	OR608770	Myriapoda: Symphyla: Scutegerellidae: Hanseniella	No match	-	Insecta	0.12	Embioptera	0.02	Scelembiidae	0.02	Pararhagadochir	0.02	Pararhagadochir flavicollis	0.02	Insecta	0.1	Embioptera	0.01	Scelembiidae	0.01	Pararhagadochir	0.01	Pararhagadochir flavicollis	0.01	Niviventer	0	Niviventer cremoriventer	0	k:Eukaryota(1.0000),p:Chordata(0.5200),c:Actinopteri(0.2500),o:Rodentia(0.0800),f:Muridae(0.0700),g:Phalangium(0.0300),s:Phalangium opilio(0.0300)
BT.A.078	OR170164	Arachnida: Araneae: Antrodiaetidae: Antrodiaetus	No match		Arachnida	1	Araneae	1	Antrodiaetidae	0.96	Antrodiaetus	0.96	Antrodiaetus unicolor	0.95	Arachnida	1	Araneae	1	Antrodiaetidae	0.95	Antrodiaetus	0.95	Antrodiaetus unicolor	0.77	Antrodiaetus	0.84	Antrodiaetus unicolor	0.66	k:Eukaryota(1.0000),p:Arthropoda(0.9900),c:Arachnida(0.9600),o:Araneae(0.9500),f:Antrodiaetidae(0.7700),g:Antrodiaetus(0.7000),s:Antrodiaetus unicolor(0.5000)
BT.A.080	OR170165	Arachnida: Araneae: Linyphiidae: Ceratinops carolinus	No match		Arachnida	0.99	Araneae	0.99	Linyphiidae	0.73	Caracladus	0.29	Caracladus zamoniensis	0.29	Arachnida	0.97	Araneae	0.96	Linyphiidae	0.59	Thaleria	0.06	Thaleria leechi	0.06	Agyneta	0.4	Agyneta nigripes	0.22	k:Eukaryota(1.0000),p:Arthropoda(1.0000),c:Arachnida(0.9800),o:Araneae(0.9800),f:Linyphiidae(0.7700),g:Agyneta(0.1000),s:Eridantes erigonoides(0.0800)
BT.A.081	OR170166	Arachnida: Araneae: Linyphiidae: Ceratinella brunnea	Ceratinella brunnea	99.7	Arachnida	1	Araneae	1	Linyphiidae	1	Ceratinella	1	Ceratinella brunnea	1	Arachnida	1	Araneae	1	Linyphiidae	1	Ceratinella	1	Ceratinella brunnea	1	Ceratinella	1	Ceratinella brunnea	1	k:Eukaryota(1.0000),p:Arthropoda(1.0000),c:Arachnida(1.0000),o:Araneae(1.0000),f:Linyphiidae(1.0000),g:Ceratinella(1.0000),s:Ceratinella brunnea(1.0000)
BT.A.083	OR170167	Arachnida: Araneae: Linyphiidae: Ceratinops carolinus	No match		Arachnida	0.99	Araneae	0.99	Linyphiidae	0.73	Caracladus	0.29	Caracladus zamoniensis	0.29	Arachnida	0.97	Araneae	0.96	Linyphiidae	0.59	Thaleria	0.06	Thaleria leechi	0.06	Agyneta	0	Agyneta nigripes	0	k:Eukaryota(1.0000),p:Arthropoda(1.0000),c:Arachnida(0.9800),o:Araneae(0.9800),f:Linyphiidae(0.7700),g:Agyneta(0.1000),s:Eridantes erigonoides(0.0800)
BT.A.084	OR170168	Arachnida: Araneae: Linyphiidae: Ceratinops carolinus	No match		Arachnida	0.99	Araneae	0.99	Linyphiidae	0.73	Caracladus	0.29	Caracladus zamoniensis	0.29	Arachnida	0.97	Araneae	0.96	Linyphiidae	0.59	Thaleria	0.06	Thaleria leechi	0.06	Agyneta	0	Agyneta nigripes	0	k:Eukaryota(1.0000),p:Arthropoda(1.0000),c:Arachnida(0.9800),o:Araneae(0.9800),f:Linyphiidae(0.7700),g:Agyneta(0.1000),s:Eridantes erigonoides(0.0800)
BT.A.085	OR170169	Arachnida: Araneae: Linyphiidae: Ceratinella brunnea	Ceratinella brunnea	99.8	Arachnida	1	Araneae	1	Linyphiidae	1	Ceratinella	1	Ceratinella brunnea	1	Arachnida	1	Araneae	1	Linyphiidae	1	Ceratinella	1	Ceratinella brunnea	1	Ceratinella	1	Ceratinella brunnea	1	k:Eukaryota(1.0000),p:Arthropoda(1.0000),c:Arachnida(1.0000),o:Araneae(1.0000),f:Linyphiidae(1.0000),g:Ceratinella(1.0000),s:Ceratinella brunnea(1.0000)
BT.A.086	OR170010	Arachnida: Pseudoscorpiones: Neobisiidae: Neobisium	No match	-	Spirotrichea	0.11	Sporadotrichida	0.11	Oxytrichidae	0.11	Oxytricha	0.1	Oxytricha trifallax	0.1	Arachnida	0.74	Pseudoscorpiones	0.58	-		Roncus	0.52	Roncus transsilvanicus	0.52	Roncus	0.12	Roncus transsilvanicus	0.12	k:Eukaryota(1.0000),p:Arthropoda(0.8800),c:Insecta(0.4900),o:Lepidoptera(0.2700),f:Nymphalidae(0.0700),g:Roncus(0.1400),s:Roncus transsilvanicus(0.1400)
BT.A.087	OR170011	Arachnida: Pseudoscorpiones: Chthoniidae	No match	-	Arachnida	0.37	Pseudoscorpiones	0.27	Chthoniidae	0.26	Chthonius	0.26	Chthonius ischnocheles	0.19	Arachnida	0.36	Pseudoscorpiones	0.24	Chthoniidae	0.24	Chthonius	0.24	Chthonius ischnocheles	0.17	AMBIGUOUS	0	AMBIGUOUS	0	k:Eukaryota(1.0000),p:Arthropoda(0.9700),c:Insecta(0.6900),o:Lepidoptera(0.2600),f:Nymphalidae(0.1900),g:Chthonius(0.0600),s:Chthonius ischnocheles(0.0500)
BT.A.102	OR608837	Arachnida: Trombidiformes: Tanaupodidae	No match	-	Insecta	0.6	Hemiptera	0.24	Scutelleridae	0.05	Scutiphora	0.02	Scutiphora pedicellata	0.02	Arachnida	0.11	Ixodida	0.06	Ixodidae	0.06	Ixodes	0.06	Ixodes monospinosus	0.06	Pareuptychia	0.1	Pareuptychia ocirrhoe	0.1	k:Eukaryota(1.0000),p:Arthropoda(0.8100),c:Insecta(0.7500),o:Lepidoptera(0.3000),f:Formicidae(0.0800),g:Parnassius(0.0300),s:Synergus physocerus(0.0200)
BT.A.103	OR608838	Arachnida: Trombidiformes: Microtrombidiidae	No match	-	Arachnida	0.24	Trombidiformes	0.22	Microtrombidiidae	0.16	Dactylothrombium	0.16	Dactylothrombium pulcherrimum	0.16	Arachnida	0.16			Microtrombidiidae	0.13	Dactylothrombium	0.13	Dactylothrombium pulcherrimum	0.13	Synanthedon	0.02	Synanthedon loranthi	0.01	k:Eukaryota(1.0000),p:Arthropoda(0.5500),c:Insecta(0.4800),o:Lepidoptera(0.1600),f:Nymphalidae(0.0400),g:Drosophila(0.0300),s:Myrmecophilus manni(0.0300)
BT.A.112	OR608839	Arachnida: Mesostigmata: Zerconidae	No match	-	Spirotrichea	0.18	Sporadotrichida	0.18	Oxytrichidae	0.18	Laurentiella	0.12	Laurentiella strenua	0.12	Insecta	0.87	Lepidoptera	0.23	Papilionidae	0.05	Papilio	0.05	Papilio nobilis	0.01	Battus	0	Battus belus	0	k:Eukaryota(1.0000),p:Arthropoda(0.9800),c:Insecta(0.9300),o:Lepidoptera(0.5900),f:Nymphalidae(0.1700),g:Papilio(0.1100),s:Rhagophthalmus lufengensis(0.0300)
BT.A.117	OR608840	Arachnida: Oribatida: Hermanniidae: Hermannia	No match	-	Mammalia	0.13	Primates	0.1	Atelidae	0.1	Brachyteles	0.1	Brachyteles arachnoides	0.1	Insecta	0.2	Odonata	0.01	Diphlebiidae	0.01	Philoganga	0.01	Philoganga vetusta	0.01	Callicore	0	Callicore sorana	0	k:Eukaryota(1.0000),p:Arthropoda(0.6100),c:Insecta(0.4800),o:Lepidoptera(0.2000),f:Nymphalidae(0.0500),g:Zenopsis(0.0300),s:Zenopsis nebulosus(0.0300)
BT.A.118	OR608841	Arachnida: Mesostigmata: Uropodidae	No match	-	Insecta	0.68	Lepidoptera	0.26	Elachistidae	0	Elachista_Elachistidae	0	Elachista moroccoensis	0	Insecta	0.77	Diptera	0.25	Drosophilidae	0.02	Stegana	0.02	Stegana emeiensis	0.02	AMBIGUOUS	0	AMBIGUOUS	0	k:Eukaryota(1.0000),p:Arthropoda(0.8600),c:Insecta(0.8200),o:Lepidoptera(0.4400),f:Nymphalidae(0.1500),g:Dioryctria(0.0400),s:Dioryctria amatella(0.0300)
BT.A.119	OR608842	Arachnida: Mesostigmata: Uropodidae	No match	-	Insecta	0.68	Lepidoptera	0.26	Elachistidae	0	Elachista_Elachistidae	0	Elachista moroccoensis	0	Insecta	0.77	Diptera	0.25	Drosophilidae	0.02	Stegana	0.02	Stegana emeiensis	0.02	AMBIGUOUS	0	AMBIGUOUS	0	k:Eukaryota(1.0000),p:Arthropoda(0.8600),c:Insecta(0.8200),o:Lepidoptera(0.4400),f:Nymphalidae(0.1500),g:Dioryctria(0.0400),s:Dioryctria amatella(0.0300)
BT.A.120	OR608843	Arachnida: Mesostigmata: Uropodidae	No match	-	Insecta	0.68	Lepidoptera	0.26	Elachistidae	0	Elachista_Elachistidae	0	Elachista moroccoensis	0	Insecta	0.77	Diptera	0.25	Drosophilidae	0.02	Stegana	0.02	Stegana emeiensis	0.02	AMBIGUOUS	0	AMBIGUOUS	0	k:Eukaryota(1.0000),p:Arthropoda(0.8600),c:Insecta(0.8200),o:Lepidoptera(0.4400),f:Nymphalidae(0.1500),g:Dioryctria(0.0400),s:Dioryctria amatella(0.0300)
BT.A.123	OR608844	Arachnida: Oribatida: Carabodidae	No match	-	Arachnida	0.19	Sarcoptiformes	0.14	Ceratozetidae	0.06	Ceratozetes	0.05	Ceratozetes pacificus	0.05	Arachnida	0.27	Oribatida	0.25	Ceratoppiidae	0.15	Ceratoppia	0.15	Ceratoppia bipilis	0.15	Dilipa	0	Dilipa fenestra	0	k:Eukaryota(1.0000),p:Arthropoda(0.8300),c:Insecta(0.6400),o:Lepidoptera(0.3300),f:Nymphalidae(0.0700),g:Phytomyza(0.0500),s:Dilipa fenestra(0.0300)
BT.A.124	OR608845	Arachnida: Oribatida: Perlohmanniidae: Perlohmannia	No match	-	Insecta	0.46	Hymenoptera	0.18	Formicidae	0.18	Pheidole	0.18	Pheidole umphreyi	0.18	Insecta	0.42	Hymenoptera	0.2	Formicidae	0.2	Pheidole	0.18	Pheidole umphreyi	0.18	Pheidole	0	Pheidole umphreyi	0	k:Eukaryota(1.0000),p:Arthropoda(0.7600),c:Insecta(0.5400),o:Diptera(0.1300),f:Formicidae(0.0500),g:Pheidole(0.0400),s:Pheidole umphreyi(0.0400)
BT.A.125	OR608846	Arachnida: Oribatida: Perlohmanniidae: Perlohmannia	No match	-	Insecta	0.47	Hymenoptera	0.1	Formicidae	0.09	Pheidole	0.08	Pheidole umphreyi	0.08	Insecta	0.33	Hymenoptera	0.13	Formicidae	0.11	Pheidole	0.11	Pheidole umphreyi	0.11	AMBIGUOUS	0	AMBIGUOUS	0	k:Eukaryota(1.0000),p:Arthropoda(0.7200),c:Insecta(0.4700),o:Lepidoptera(0.1300),f:Nymphalidae(0.0500),g:Chthamalus(0.0300),s:Chthamalus montagui(0.0300)
BT.A.126	OR608847	Arachnida: Oribatida: Nothridae: Nothrus	Nothrus borussicus	99.3	Arachnida	0.31	Sarcoptiformes	0.28	Nothridae	0.23	Nothrus	0.23	Nothrus borussicus	0.12	Arachnida	0.43	Oribatida	0.41	Nothridae	0.38	Nothrus	0.38	Nothrus silvestris	0.38	Nothrus	1	Nothrus silvestris	1	k:Eukaryota(1.0000),p:Arthropoda(0.9800),c:Arachnida(0.9100),o:Oribatida(0.9100),f:Nothridae(0.9100),g:Nothrus(0.9100),s:Nothrus silvestris(0.9100)
BT.A.127	OR608848	Arachnida: Oribatida: Nothridae: Nothrus	No match	-	Arachnida	0.29	Sarcoptiformes	0.26	Nothridae	0.25	Nothrus	0.25	Nothrus borussicus	0.21	Insecta	0.3	Isoptera	0.11	Termitidae	0.08	Nasutitermes	0.05	Nasutitermes nr. perparvus TB-2014	0.04	Nothrus	1	Nothrus silvestris	1	k:Eukaryota(1.0000),p:Arthropoda(0.9400),c:Arachnida(0.7900),o:Oribatida(0.7800),f:Nothridae(0.7800),g:Nothrus(0.7800),s:Nothrus silvestris(0.7800)
BT.A.128	OR608849	Arachnida: Oribatida: Achipteriidae	No match	-	Insecta	0.57	Coleoptera	0.05	Silphidae	0.02	Nicrophorus	0.02	Nicrophorus carolinus	0.02	Insecta	0.55	Lepidoptera	0.17	Sesiidae	0.03	Chamaesphecia	0.03	Chamaesphecia doleriformis	0.02	Chamaesphecia	0	Chamaesphecia doleriformis	0	k:Eukaryota(1.0000),p:Arthropoda(0.8900),c:Insecta(0.7100),o:Lepidoptera(0.2700),f:Nymphalidae(0.0900),g:Nicrophorus(0.0600),s:Nicrophorus carolinus(0.0400)
BT.A.130	OR608850	Arachnida: Oribatida: Haplozetidae	No match	-	Arachnida	0.3	Sarcoptiformes	0.29	Scheloribatidae	0.28	Paraleius	0.28	Paraleius leontonychus	0.28	Aves	0.26	Galliformes	0.05	Cracidae	0.03	Pipile	0.03	Pipile jacutinga	0.03	Scutovertex	0	Scutovertex pileatus	0	k:Eukaryota(1.0000),p:Arthropoda(0.6000),c:Insecta(0.3900),o:Lepidoptera(0.1700),f:Nymphalidae(0.0600),g:Scutovertex(0.0500),s:Scutovertex pileatus(0.0300)
BT.A.132	OR608851	Arachnida: Oribatida: Suctobelbidae	No match	-	Lecanoromycetes	0.09	Lecanorales	0.08	Lecanoraceae	0.08	Lecanora	0.08	Lecanora markjohnstonii	0.08	Gastropoda	0.09			Helicarionidae	0.06	Nitor	0.05	Nitor circumcincta	0.05	Proteodes	0	Proteodes carnifex	0	k:Eukaryota(1.0000),p:Arthropoda(0.8800),c:Insecta(0.7800),o:Lepidoptera(0.3300),f:Nymphalidae(0.1000),g:Drosophila(0.0700),s:Nitor circumcincta(0.0300)
BT.A.133	OR608852	Arachnida: Oribatida: Phthiracaridae	No match	-	Insecta	0.8	Coleoptera	0.22	Coccinellidae	0.02	Calvia	0.02	Calvia championorum	0.02	Arachnida	0.09	Ixodida	0.06	Ixodidae	0.06	Bothriocroton	0.06	Bothriocroton undatum	0.06	AMBIGUOUS	0	AMBIGUOUS	0	k:Eukaryota(1.0000),p:Arthropoda(0.9900),c:Insecta(0.9000),o:Lepidoptera(0.3600),f:Nymphalidae(0.1200),g:Ceratosolen(0.0500),s:Ceratosolen blommersi(0.0300)
BT.A.134	OR608853	Arachnida: Oribatida: Euphthiracaridae: Euphthiracarus	No match	-	Spirotrichea	0.11	Sporadotrichida	0.09	Oxytrichidae	0.09	Laurentiella	0.09	Laurentiella strenua	0.09	Mammalia	0.07	Primates	0.02	Cebidae	0.02	Leontopithecus	0.02	Leontopithecus rosalia	0.02	Anopheles	0.1	Anopheles oswaldoi	0	k:Eukaryota(1.0000),p:Arthropoda(0.7100),c:Insecta(0.5500),o:Diptera(0.2900),f:Drosophilidae(0.0800),g:Drosophila(0.0800),s:Liriomyza sativae(0.0300)
BT.A.135	OR608854	Arachnida: Oribatida: Phthiracaridae: Phthiracarus	Phthiracarus boresetosus	97.7	Arachnida	1	Sarcoptiformes	1	Phthiracaridae	1	Phthiracarus	1	Phthiracarus boresetosus	1	Arachnida	1	Oribatida	1	Phthiracaridae	1	Phthiracarus	1	Phthiracarus boresetosus	1	Steganacarus	0.95	Steganacarus magnus	0.95	k:Eukaryota(1.0000),p:Arthropoda(1.0000),c:Arachnida(1.0000),o:Oribatida(1.0000),f:Steganacaridae(0.9900),g:Steganacarus(0.9900),s:Steganacarus magnus(0.9900)
BT.A.136	OR608855	Arachnida: Oribatida: Phthiracaridae	No match	-	Arachnida	0.43	Araneae	0.35	Tetragnathidae	0.06	Tetragnatha	0.06	Tetragnatha riveti	0.06	Protura	0.09	Protura	0.09	Sinentomidae	0.09	Sinentomon	0.09	Sinentomon erythranum	0.09	Argyroneta	0.03	Argyroneta aquatica	0.03	k:Eukaryota(1.0000),p:Arthropoda(0.7900),c:Insecta(0.5100),o:Lepidoptera(0.3800),f:Nymphalidae(0.2400),g:Oleria(0.0500),s:Emplectonema gracile(0.0400)
CD.A.001	OR170116	Insecta: Coleoptera: Carabidae: Platynus	Platynus trifoveolatus	100	Insecta	1	Coleoptera	0.95	Carabidae	0.76	Agonum	0.28	Agonum gracilipes	0.26	Insecta	1	Coleoptera	0.94	Carabidae	0.77	Agonum	0.18	Agonum octopunctatum	0.15	Agonum	0.36	Agonum octopunctatum	0.22	k:Eukaryota(1.0000),p:Arthropoda(1.0000),c:Insecta(1.0000),o:Coleoptera(0.8000),f:Carabidae(0.6800),g:Agonum(0.2400),s:Anchomenus dorsalis(0.1000)
CD.A.002	OR170117	Insecta: Coleoptera: Cantharidae: Rhagonycha	Rhagonycha proxima	99	Insecta	1	Coleoptera	1	Cantharidae	1	Rhagonycha	1	Rhagonycha fraxini	1	Insecta	1	Coleoptera	0.98	Cantharidae	0.95	Rhagonycha	0.76	Rhagonycha gallica	0.38	Rhagonycha	0.65	Rhagonycha lignosa	0.15	k:Eukaryota(1.0000),p:Arthropoda(1.0000),c:Insecta(1.0000),o:Coleoptera(0.8000),f:Cantharidae(0.7200),g:Rhagonycha(0.4800),s:Rhagonycha lignosa(0.2300)
CD.A.006	OR170118	Insecta: Coleoptera: Ptiliidae: Acrotrichis	No match		Insecta	0.89	Coleoptera	0.48	Carabidae	0.07	Pogonistes	0.06	Pogonistes rufoaeneus	0.05	Insecta	0.9	Diptera	0.23	Agromyzidae	0.08	Phytomyza	0.07	Phytomyza subaquilegiana	0.07	Phytomyza	0.1	Phytomyza subaquilegiana	0.1	k:Eukaryota(1.0000),p:Arthropoda(0.9900),c:Insecta(0.9500),o:Coleoptera(0.5000),f:Staphylinidae(0.2400),g:Aleochara(0.0900),s:Aleochara heeri(0.0400)
CD.A.007	OR170119	Insecta: Coleoptera: Staphylinidae: Geostiba nebuligena	Geostiba bicarinata	97.4	Insecta	1	Coleoptera	1	Staphylinidae	1	Geostiba	1	Geostiba bicarinata	0.99	Insecta	1	Coleoptera	1	Staphylinidae	1	Geostiba	1	Geostiba bicarinata	0.95	Geostiba	1	Geostiba bicarinata	0.9	k:Eukaryota(1.0000),p:Arthropoda(1.0000),c:Insecta(1.0000),o:Coleoptera(1.0000),f:Staphylinidae(0.9900),g:Geostiba(0.9900),s:Geostiba bicarinata(0.9100)
CD.A.008	OR170120	Insecta: Coleoptera: Staphylinidae: Geostiba nebuligena	Geostiba bicarinata	97.4	Insecta	1	Coleoptera	1	Staphylinidae	1	Geostiba	1	Geostiba bicarinata	0.99	Insecta	1	Coleoptera	1	Staphylinidae	1	Geostiba	1	Geostiba bicarinata	0.95	Geostiba	1	Geostiba bicarinata	1	k:Eukaryota(1.0000),p:Arthropoda(1.0000),c:Insecta(1.0000),o:Coleoptera(1.0000),f:Staphylinidae(0.9900),g:Geostiba(0.9900),s:Geostiba bicarinata(0.9100)
CD.A.009	OR170121	Insecta: Coleoptera: Staphylinidae: Ocyustiba appalachiana	No match		Insecta	1	Coleoptera	1	Staphylinidae	1	Oxypoda	0.63	Oxypoda abdominalis	0.16	Insecta	1	Coleoptera	1	Staphylinidae	1	Cephalocousya	0.26	Cephalocousya nivicola	0.26	AMBIGUOUS	0	AMBIGUOUS	0	k:Eukaryota(1.0000),p:Arthropoda(1.0000),c:Insecta(1.0000),o:Coleoptera(1.0000),f:Staphylinidae(1.0000),g:Oxypoda(0.5200),s:Oxypoda strandi(0.1600)
CD.A.010	OR170122	Insecta: Coleoptera: Staphylinidae: Stenus	No match		Insecta	0.91	Coleoptera	0.58	Staphylinidae	0.42	Stenus	0.39	rugipennis	0.11	Insecta	0.95	Coleoptera	0.58	Staphylinidae	0.5	Stenus	0.42	Stenus pallipes	0.1	AMBIGUOUS	0	AMBIGUOUS	0	k:Eukaryota(1.0000),p:Arthropoda(0.9600),c:Insecta(0.9600),o:Coleoptera(0.3800),f:Staphylinidae(0.2300),g:Stenus(0.1500),s:Dianous srivichaii(0.0400)
CD.A.011	OR170123	Insecta: Coleoptera: Staphylinidae: Stenus clingmanmontis	No match		Insecta	0.91	Coleoptera	0.69	Staphylinidae	0.5	Stenus	0.46	rugipennis	0.21	Insecta	0.98	Coleoptera	0.65	Staphylinidae	0.54	Stenus	0.43	Stenus rugipennis	0.12	Stenus	0.26	Stenus melanarius	0	k:Eukaryota(1.0000),p:Arthropoda(0.9800),c:Insecta(0.9800),o:Coleoptera(0.4400),f:Staphylinidae(0.2200),g:Stenus(0.1400),s:Stenus melanarius(0.0500)
CD.A.012	OR170124	Insecta: Coleoptera: Staphylinidae: Stenus donabaueri	No match		Insecta	0.94	Coleoptera	0.6	Staphylinidae	0.48	Stenus	0.44	rugipennis	0.19	Insecta	0.95	Coleoptera	0.66	Staphylinidae	0.6	Stenus	0.54	Stenus rugipennis	0.15	Stenus	0.38	Stenus puberulus	0	k:Eukaryota(1.0000),p:Arthropoda(0.9900),c:Insecta(0.9800),o:Lepidoptera(0.3600),f:Staphylinidae(0.2000),g:Stenus(0.1700),s:Stenus puberulus(0.0300)
CD.A.013	OR170125	Insecta: Coleoptera: Staphylinidae: Lesteva cribatula	No match		Insecta	0.98	Coleoptera	0.61	Staphylinidae	0.25	Bolitochara	0.02	Bolitochara pulchra	0.02	Insecta	0.99	Coleoptera	0.54	Carabidae	0.06	Clivina	0.03	Clivina impressifrons	0.03	Sturmiopsis	0.03	Sturmiopsis parasitica	0.03	k:Eukaryota(1.0000),p:Arthropoda(0.9900),c:Insecta(0.9900),o:Coleoptera(0.4900),f:Staphylinidae(0.3500),g:Aleochara(0.1000),s:Aleochara binotata(0.0700)
CD.A.015	OR170126	Insecta: Coleoptera: Staphylinidae: Lathrobium	No match		Insecta	0.99	Coleoptera	0.69	Staphylinidae	0.4	Lathrobium	0.14	Lathrobium pallidipenne	0.11	Insecta	1	Coleoptera	0.72	Staphylinidae	0.52	Lathrobium	0.13	Lathrobium pallidipenne	0.11	Desmopachria	0	Desmopachria convexa	0	k:Eukaryota(1.0000),p:Arthropoda(0.9900),c:Insecta(0.9900),o:Coleoptera(0.5200),f:Staphylinidae(0.3000),g:Aleochara(0.0700),s:Lathrobium fovulum(0.0300)
CD.A.016	OR170127	Insecta: Coleoptera: Staphylinidae: Medon	No match		Insecta	0.95	Coleoptera	0.48	Staphylinidae	0.2	Scaphium	0.09	Scaphium castanipes	0.09	Insecta	0.99	Diptera	0.16	Keroplatidae	0.04	Arachnocampa	0.04	Arachnocampa flava	0.04	Stigmatium	0	Stigmatium laevium	0	k:Eukaryota(1.0000),p:Arthropoda(0.9800),c:Insecta(0.9400),o:Lepidoptera(0.4700),f:Nymphalidae(0.1700),g:Nemoria(0.0300),s:Nemoria callirrhoe(0.0200)
CD.A.017	OR170128	Insecta: Coleoptera: Staphylinidae: Ischnosoma suteri	No match		Insecta	0.98	Coleoptera	0.6	Staphylinidae	0.31	Mycetoporus	0.2	Mycetoporus rugosus	0.19	Insecta	1	Diptera	0.33	Mycetophilidae	0.07	Rondaniella	0.05	Rondaniella dimidiata	0.05	Rondaniella	0	Rondaniella dimidiata	0	k:Eukaryota(1.0000),p:Arthropoda(1.0000),c:Insecta(0.9800),o:Coleoptera(0.5500),f:Staphylinidae(0.2700),g:Aleochara(0.0800),s:Temnoplectron disruptum(0.0400)
CD.A.018	OR170129	Insecta: Coleoptera: Staphylinidae: Ischnosoma lecontei	No match		Insecta	1	Diptera	0.26	Syrphidae	0.13	Toxomerus	0.06	Toxomerus costalis	0.03	Insecta	1	Diptera	0.36	Sciomyzidae	0.15	Colobaea	0.14	Colobaea bifasciella	0.14	AMBIGUOUS	0	AMBIGUOUS	0	k:Eukaryota(1.0000),p:Arthropoda(1.0000),c:Insecta(0.9900),o:Coleoptera(0.4800),f:Staphylinidae(0.2700),g:Nicrophorus(0.0700),s:Colobaea bifasciella(0.0600)
CD.A.019	OR170130	Insecta: Coleoptera: Staphylinidae: Lophioderus	No match		Spirotrichea	0.16	Sporadotrichida	0.16	Oxytrichidae	0.16	Laurentiella	0.16	Laurentiella strenua	0.16	Insecta	0.92	Hymenoptera	0.4	Braconidae	0.07	Therophilus	0.05	Therophilus festivus	0.05	Cyclophora	0.47	Cyclophora albipunctata	0.38	k:Eukaryota(1.0000),p:Arthropoda(1.0000),c:Insecta(0.9800),o:Lepidoptera(0.4200),f:Nymphalidae(0.1500),g:Cyclophora(0.0500),s:Cyclophora albipunctata(0.0400)
CD.A.020	OP779481	Insecta: Coleoptera: Staphylinidae: Euconnus	No match		Spirotrichea	0.2	Sporadotrichida	0.19	Oxytrichidae	0.19	Laurentiella	0.18	Laurentiella strenua	0.18	Insecta	0.96	Lepidoptera	0.26	Papilionidae	0.03	Papilio	0.03	Papilio delalandei	0.03	AMBIGUOUS	0	AMBIGUOUS	0	k:Eukaryota(1.0000),p:Arthropoda(0.9900),c:Insecta(0.9600),o:Lepidoptera(0.4000),f:Staphylinidae(0.1600),g:Myrmica(0.0700),s:Methona curvifascia(0.0300)
CD.A.021	OP779451	Insecta: Coleoptera: Staphylinidae: Euconnus	No match		Insecta	0.97	Coleoptera	0.3	Scarabaeidae	0.06	Onthophagus	0.06	Onthophagus minutus	0.04	Insecta	0.99	Lepidoptera	0.37	Pyralidae	0.08	Peoria	0.06	Peoria approximella	0.06	Peoria	0.16	Peoria approximella	0.16	k:Eukaryota(1.0000),p:Arthropoda(0.9900),c:Insecta(0.9600),o:Lepidoptera(0.5800),f:Nymphalidae(0.2700),g:Papilio(0.0600),s:Oleria gunilla(0.0400)
CD.A.023	OR170131	Insecta: Coleoptera: Staphylinidae: Eutyphlus thoracicus	No match		Insecta	0.87	Hemiptera	0.17	Aphididae	0.11	Aiceona	0.06	Aiceona himalaica	0.06	Insecta	0.97	Lepidoptera	0.26	Nymphalidae	0.18	Melitaea	0.02	Melitaea tangigharuensis	0.02	Cressida	0	Cressida cressida	0	k:Eukaryota(1.0000),p:Arthropoda(0.9900),c:Insecta(0.9800),o:Lepidoptera(0.4100),f:Nymphalidae(0.2400),g:Diadasia(0.0400),s:Diadasia sphaeralcearum(0.0200)
CD.A.024	OR170132	Insecta: Coleoptera: Staphylinidae: Lesteva cribatula	No match		Insecta	0.99	Coleoptera	0.68	Staphylinidae	0.28	Bolitochara	0.03	Bolitochara pulchra	0.03	Insecta	0.99	Diptera	0.32	Syrphidae	0.12	Cheilosia	0.03	Cheilosia variabilis	0.02	Sturmiopsis	0.15	Sturmiopsis parasitica	0.15	k:Eukaryota(1.0000),p:Arthropoda(0.9900),c:Insecta(0.9900),o:Coleoptera(0.4800),f:Staphylinidae(0.3500),g:Aleochara(0.0900),s:Aleochara binotata(0.0600)
CD.A.025	OR170133	Insecta: Coleoptera: Carabidae: Trechus	No match		Insecta	0.99	Coleoptera	0.66	Carabidae	0.5	Pterostichus	0.14	Pterostichus deuvesianus	0.12	Insecta	0.98	Coleoptera	0.67	Carabidae	0.57	Duvalius	0.15	Duvalius lespesii	0.06	Chlaenius	0.4	Chlaenius vestitus	0.4	k:Eukaryota(1.0000),p:Arthropoda(1.0000),c:Insecta(0.9800),o:Coleoptera(0.5600),f:Carabidae(0.3800),g:Duvalius(0.1400),s:Duvalius lespesii(0.0500)
CD.A.026	OR170134	Insecta: Coleoptera: Staphylinidae: Brachycepsis	No match		Insecta	0.91	Lepidoptera	0.19	Nymphalidae	0.11	Parataygetis	0.02	Parataygetis lineata	0.02	Insecta	0.94	Hymenoptera	0.44	Agaonidae	0.09	Ceratosolen	0.06	Ceratosolen waliensis	0.06	Parataygetis	0	Parataygetis lineata	0	k:Eukaryota(1.0000),p:Arthropoda(1.0000),c:Insecta(0.9700),o:Lepidoptera(0.4400),f:Nymphalidae(0.2500),g:Diadasia(0.0300),s:Diaethria clymena(0.0300)
CD.A.027	OR170135	Insecta: Coleoptera: Staphylinidae	No match		Insecta	0.97	Coleoptera	0.66	Scarabaeidae	0.17	Adoretus	0.11	Adoretus tenuimaculatus	0.11	Insecta	1	Coleoptera	0.82	Staphylinidae	0.55	Trichiusa	0.21	Trichiusa ursina	0.21	AMBIGUOUS	0	AMBIGUOUS	0	k:Eukaryota(1.0000),p:Arthropoda(0.9900),c:Insecta(0.9800),o:Coleoptera(0.6400),f:Staphylinidae(0.3700),g:Aleochara(0.0800),s:Aleochara moerens(0.0300)
CD.A.028	OR170136	Insecta: Coleoptera: Staphylinidae: Medon icarus	No match		Insecta	0.95	Diptera	0.13	Psychodidae	0.06	Trichophoromyia	0.04	Trichophoromyia ininii	0.04	Insecta	0.97	Coleoptera	0.47	Staphylinidae	0.15	Paraphloeostiba	0.04	Paraphloeostiba gayndahensis	0.04	Stigmatium	0	Stigmatium laevium	0	k:Eukaryota(1.0000),p:Arthropoda(0.9700),c:Insecta(0.9400),o:Lepidoptera(0.4300),f:Nymphalidae(0.1400),g:Rhagoletis(0.0300),s:Rhagoletis tabellaria(0.0300)
CD.A.029	OR170137	Insecta: Coleoptera: Staphylinidae	No match		Insecta	0.98	Coleoptera	0.71	Coccinellidae	0.06	Chilocorus	0.04	Chilocorus cacti	0.04	Insecta	0.99	Coleoptera	0.77	Staphylinidae	0.43	Aleochara	0.15	Aleochara bimaculata	0.08	Leptusa	0.2	Leptusa pulchella	0.2	k:Eukaryota(1.0000),p:Arthropoda(1.0000),c:Insecta(0.9900),o:Coleoptera(0.6100),f:Staphylinidae(0.4200),g:Aleochara(0.2000),s:Aleochara bimaculata(0.0900)
CD.A.030	OR170138	Insecta: Coleoptera: Staphylinidae	No match		Insecta	1	Coleoptera	1	Staphylinidae	1	Oxypoda	0.63	Oxypoda abdominalis	0.16	Insecta	1	Coleoptera	1	Staphylinidae	1	Cephalocousya	0.26	Cephalocousya nivicola	0.26	AMBIGUOUS	0	AMBIGUOUS	0	k:Eukaryota(1.0000),p:Arthropoda(1.0000),c:Insecta(1.0000),o:Coleoptera(1.0000),f:Staphylinidae(1.0000),g:Oxypoda(0.5200),s:Oxypoda strandi(0.1600)
CD.A.033	OR170020	Insecta: Coleoptera: Carabidae: Trechus luculentus	No match		Insecta	0.98	Coleoptera	0.6	Carabidae	0.43	Pterostichus	0.19	Pterostichus deuvesianus	0.12	Insecta	1	Coleoptera	0.67	Carabidae	0.51	Pterostichus	0.16	Pterostichus deuvesianus	0.12	Chlaenius	0.23	Chlaenius vestitus	0.23	k:Eukaryota(1.0000),p:Arthropoda(1.0000),c:Insecta(1.0000),o:Coleoptera(0.5100),f:Carabidae(0.2800),g:Pterostichus(0.0700),s:Chlaenius vestitus(0.0500)
CD.A.035	OR170022	Insecta: Coleoptera: Carabidae: Trechus aff. clingmanensis	No match		Insecta	0.99	Coleoptera	0.64	Carabidae	0.4	Pterostichus	0.18	Pterostichus deuvesianus	0.12	Insecta	0.99	Coleoptera	0.74	Carabidae	0.56	Duvalius	0.16	Duvalius lespesii	0.05	Chlaenius	0.17	Chlaenius vestitus	0.17	k:Eukaryota(1.0000),p:Arthropoda(0.9900),c:Insecta(0.9900),o:Coleoptera(0.6200),f:Carabidae(0.3200),g:Pterostichus(0.1100),s:Chlaenius vestitus(0.0500)
CD.A.036	OR170023	Insecta: Coleoptera: Carabidae: Trechus novaculosus	No match		Insecta	0.97	Coleoptera	0.6	Carabidae	0.42	Duvalius	0.06	Duvalius roberti	0.02	Insecta	0.98	Coleoptera	0.69	Carabidae	0.58	Duvalius	0.2	Duvalius lespesii	0.09	Duvalius	0.1	Duvalius lespesii	0.1	k:Eukaryota(1.0000),p:Arthropoda(1.0000),c:Insecta(1.0000),o:Coleoptera(0.4900),f:Carabidae(0.3200),g:Duvalius(0.1100),s:Duvalius lespesii(0.0700)
CD.A.038	OR170025	Insecta: Coleoptera: Carabidae: Trechus aff. bowlingi	No match		Insecta	0.99	Coleoptera	0.68	Carabidae	0.55	Pterostichus	0.13	Pterostichus deuvesianus	0.08	Insecta	0.98	Coleoptera	0.82	Carabidae	0.69	Anophthalmus	0.08	Anophthalmus scopolii	0.08	Anophthalmus	0.1	Anophthalmus scopolii	0.1	k:Eukaryota(1.0000),p:Arthropoda(1.0000),c:Insecta(0.9800),o:Coleoptera(0.4900),f:Carabidae(0.3000),g:Anopheles(0.0500),s:Brenthia pavonacella(0.0400)
CD.A.039	OR170026	Insecta: Coleoptera: Carabidae: Trechus aff. bowlingi	No match		Insecta	0.98	Coleoptera	0.63	Carabidae	0.41	Pterostichus	0.15	Pterostichus deuvesianus	0.09	Insecta	0.97	Coleoptera	0.75	Carabidae	0.63	Harpalus	0.07	Harpalus indigens	0.07	Pterostichus	0.13	Pterostichus deuvesianus	0	k:Eukaryota(1.0000),p:Arthropoda(0.9900),c:Insecta(0.9700),o:Coleoptera(0.4100),f:Carabidae(0.2400),g:Anopheles(0.0600),s:Brenthia pavonacella(0.0400)
CD.A.041	OR170139	Insecta: Coleoptera: Carabidae: Platynus trifoveolatus	Platynus trifoveolatus	100	Insecta	1	Coleoptera	0.95	Carabidae	0.76	Agonum	0.28	Agonum gracilipes	0.26	Insecta	1	Coleoptera	0.94	Carabidae	0.77	Agonum	0.18	Agonum octopunctatum	0.15	Agonum	0.17	Agonum octopunctatum	0.1	k:Eukaryota(1.0000),p:Arthropoda(1.0000),c:Insecta(1.0000),o:Coleoptera(0.8000),f:Carabidae(0.6800),g:Agonum(0.2400),s:Anchomenus dorsalis(0.1000)
CD.A.045	OR170140	Insecta: Coleoptera: Staphylinidae: Bryoporus rufescens	No match		Insecta	1	Coleoptera	0.7	Staphylinidae	0.4	Bryoporus	0.13	Bryoporus cernuus	0.13	Insecta	1	Coleoptera	0.62	Staphylinidae	0.44	Bryoporus	0.13	Bryoporus cernuus	0.13	Bryoporus	0.1	Bryoporus cernuus	0.1	k:Eukaryota(1.0000),p:Arthropoda(0.9900),c:Insecta(0.9900),o:Coleoptera(0.4100),f:Staphylinidae(0.2000),g:Drosophila(0.1100),s:Bryoporus cernuus(0.0800)
CD.A.046	OR170141	Insecta: Coleoptera: Staphylinidae: Proteinus	Proteinus pseudothomasi	99.1	Insecta	1	Coleoptera	0.83	Staphylinidae	0.55	Proteinus	0.48	Proteinus atomarius	0.47	Insecta	1	Coleoptera	0.72	Cleridae	0.13	Apteropilo	0.12	Apteropilo humerofuscus	0.12	Apteropilo	0.05	Apteropilo humerofuscus	0.05	k:Eukaryota(1.0000),p:Arthropoda(1.0000),c:Insecta(0.9900),o:Coleoptera(0.4300),f:Staphylinidae(0.2000),g:Aleochara(0.0800),s:Cybister vulneratus(0.0400)
CD.A.047	OR170142	Insecta: Coleoptera: Nitidulidae: Epuraea	Epuraea linearis	100	Insecta	1	Coleoptera	1	Nitidulidae	1	Epuraea	1	Epuraea pygmaea	0.66	Insecta	1	Coleoptera	1	Nitidulidae	1	Epuraea	1	Epuraea pygmaea	0.69	Epuraea	1	Epuraea pygmaea	0.28	k:Eukaryota(1.0000),p:Arthropoda(1.0000),c:Insecta(1.0000),o:Coleoptera(1.0000),f:Nitidulidae(1.0000),g:Epuraea(1.0000),s:Epuraea pygmaea(0.4500)
CD.A.048	OR170143	Insecta: Coleoptera: Curculionidae: Hylesini	No match		Insecta	0.94	Coleoptera	0.8	Curculionidae	0.71	Xyloctonus	0.16	Xyloctonus maculatus	0.16	Insecta	0.93	Coleoptera	0.72	Curculionidae	0.68	Xyloctonus	0.13	Xyloctonus maculatus	0.13	Leucoptera	0	Leucoptera malifoliella	0	k:Eukaryota(1.0000),p:Arthropoda(0.8500),c:Insecta(0.8200),o:Coleoptera(0.4200),f:Curculionidae(0.2800),g:Pheidole(0.0300),s:Kyklioacalles olcesei(0.0300)
CD.A.049	OR170144	Insecta: Coleoptera: Staphylinidae: Bryoporus testaceus	No match		Insecta	0.99	Coleoptera	0.76	Staphylinidae	0.49	Bryoporus	0.36	Bryoporus cernuus	0.36	Insecta	0.99	Coleoptera	0.64	Staphylinidae	0.48	Bryoporus	0.4	Bryoporus cernuus	0.4	Bryoporus	0.4	Bryoporus cernuus	0.4	k:Eukaryota(1.0000),p:Arthropoda(1.0000),c:Insecta(1.0000),o:Coleoptera(0.5300),f:Staphylinidae(0.3600),g:Bryoporus(0.2600),s:Bryoporus cernuus(0.2600)
CD.A.050	OR170224	Insecta: Coleoptera: Staphylinidae: Sonoma mayori	No match		Insecta	1	Coleoptera	0.55	Dytiscidae	0.12	Megadytes	0.09	Megadytes glaucus	0.05	Insecta	0.99	Coleoptera	0.52	Dytiscidae	0.14	Megadytes	0.11	Megadytes glaucus	0.07	Drosophila	0	Drosophila sechellia	0	k:Eukaryota(1.0000),p:Arthropoda(1.0000),c:Insecta(0.9900),o:Lepidoptera(0.4600),f:Staphylinidae(0.1800),g:Drosophila(0.1200),s:Drosophila sechellia(0.0400)
CD.A.051	OR170225	Insecta: Coleoptera: Curculionidae: Ips avulsus	Ips avulsus	98.7	Insecta	0.96	Coleoptera	0.88	Curculionidae	0.84	Ips	0.23	Ips pini	0.23	Insecta	0.96	Coleoptera	0.83	Curculionidae	0.76	Cnestus	0.05	Cnestus mutilatus	0.05	Euwallacea	0.08	Euwallacea fornicatus	0	k:Eukaryota(1.0000),p:Arthropoda(0.9600),c:Insecta(0.9500),o:Coleoptera(0.5800),f:Curculionidae(0.5100),g:Ips(0.0900),s:Xyleborus cryptographus(0.0500)
CD.A.052	OR170226	Insecta: Coleoptera: Nitidulidae: Stelidota	No match		Insecta	0.99	Coleoptera	0.62	Cryptophagidae	0.14	Cryptophagus	0.13	Cryptophagus varus	0.13	Insecta	0.94	Lepidoptera	0.33	Pyralidae	0.06	Passadena	0.06	Passadena flavidorsella	0.06	Passadena	0.08	Passadena flavidorsella	0.08	k:Eukaryota(1.0000),p:Arthropoda(1.0000),c:Insecta(0.9900),o:Coleoptera(0.4700),f:Nymphalidae(0.1800),g:Aleochara(0.0500),s:Chrysobothris femorata(0.0300)
CD.A.053	OR170227	Insecta: Coleoptera: Leiodidae: Agathidium vaderi	No match		Insecta	0.99	Coleoptera	0.77	Leiodidae	0.32	Anisotoma	0.24	Anisotoma inops	0.15	Insecta	1	Coleoptera	0.66	Staphylinidae	0.3	Hydrosmecta	0.01	Hydrosmecta gracilicornis	0.01	Aleochara	0.22	Aleochara lata	0.16	k:Eukaryota(1.0000),p:Arthropoda(1.0000),c:Insecta(1.0000),o:Coleoptera(0.4700),f:Staphylinidae(0.1100),g:Drosophila(0.0600),s:Anisotoma glabra(0.0400)
CD.A.054	OR170228	Insecta: Coleoptera: Leiodidae: Agathidium	No match		Insecta	0.99	Coleoptera	0.82	Leiodidae	0.43	Anisotoma	0.33	Anisotoma inops	0.27	Insecta	0.98	Coleoptera	0.65	Staphylinidae	0.31	Hydrosmecta	0.03	Hydrosmecta gracilicornis	0.03	Aleochara	0.2	Aleochara lata	0.2	k:Eukaryota(1.0000),p:Arthropoda(1.0000),c:Insecta(0.9800),o:Coleoptera(0.5600),f:Staphylinidae(0.2000),g:Drosophila(0.0700),s:Lancetes lanceolatus(0.0500)
CD.A.063	OR170311	Insecta: Hymenoptera: Ceraphronidae	No match	-	Insecta	0.94	Hymenoptera	0.45	Crabronidae	0.08	Philanthus	0.06	Philanthus pulchellus	0.05	Insecta	0.95	Hymenoptera	0.32	Formicidae	0.04	Myrmica	0.03	Myrmica quebecensis	0.03	Diadegma	0.12	Diadegma semiclausum	0.12	k:Eukaryota(1.0000),p:Arthropoda(0.9900),c:Insecta(0.9700),o:Lepidoptera(0.3700),f:Nymphalidae(0.1700),g:Lasioglossum(0.0400),s:Asteromyia modesta(0.0400)
CD.A.066	OR170361	Insecta: Diptera: Tipuloidea	No match	-	Insecta	0.99	Diptera	0.86	Tipulidae	0.1	Tipula	0.1	Tipula tacomicola	0.09	Insecta	0.95	Diptera	0.77	Simuliidae	0.18	Gigantodax	0.17	Gigantodax zumbahuae	0.17	Drosophila	0.13	Drosophila lacertosa	0	k:Eukaryota(1.0000),p:Arthropoda(1.0000),c:Insecta(1.0000),o:Diptera(0.8300),f:Drosophilidae(0.3600),g:Drosophila(0.3100),s:Drosophila lacertosa(0.0400)
CD.A.068	OR170362	Insecta: Diptera: Chironomidae	No match	-	Insecta	0.95	Lepidoptera	0.27	Crambidae	0.02	Crambus	0.02	Crambus heringiellus	0.02	Insecta	1	Diptera	0.63	Chironomidae	0.32	Limnophyes	0.23	Limnophyes brachytomus	0.18	Limnophyes	0.15	Limnophyes brachytomus	0.15	k:Eukaryota(1.0000),p:Arthropoda(0.9700),c:Insecta(0.9600),o:Diptera(0.4400),f:Chironomidae(0.1900),g:Drosophila(0.0800),s:Limnophyes brachytomus(0.0400)
CD.A.070	OR170363	Insecta: Diptera: Sciaridae	No match	-	Insecta	0.94	Coleoptera	0.32	Dytiscidae	0.08	Vatellus	0.05	Vatellus bifenestratus	0.05	Insecta	0.95	Lepidoptera	0.28	Nymphalidae	0.16	Mimathyma	0.02	Mimathyma chevana	0.02	Luehdorfia	0	Luehdorfia puziloi	0	k:Eukaryota(1.0000),p:Arthropoda(0.9900),c:Insecta(0.9900),o:Lepidoptera(0.5100),f:Nymphalidae(0.2100),g:Anopheles(0.0200),s:Minois dryas(0.0200)
CD.A.072	OR170364	Insecta: Diptera: Tipuloidea	Molophilus hirtipennis	99.4	Insecta	1	Diptera	1	Limoniidae	1	Molophilus	1	Molophilus hirtipennis	1	Insecta	0.96	Diptera	0.78	Tabanidae	0.14	Tabanus	0.06	Tabanus birmanicus	0.04	Ophyra	0	Ophyra nigra	0	k:Eukaryota(1.0000),p:Arthropoda(1.0000),c:Insecta(0.9800),o:Diptera(0.6500),f:Drosophilidae(0.1500),g:Drosophila(0.1300),s:Fannia canicularis(0.0200)
CD.A.073	OR170365	Insecta: Diptera: Empididae	No match	-	Insecta	0.98	Diptera	0.71	Empididae	0.21	Rhamphomyia	0.16	Rhamphomyia calimenda	0.11	Insecta	0.99	Diptera	0.77	Culicidae	0.08	Culex	0.08	Culex laticinctus	0.06	Culex	0	Culex laticinctus	0	k:Eukaryota(1.0000),p:Arthropoda(1.0000),c:Insecta(0.9900),o:Diptera(0.6200),f:Drosophilidae(0.2200),g:Drosophila(0.1800),s:Bactrocera cucurbitae(0.0400)
CD.A.074	OR170366	Insecta: Diptera: Cecidomyiidae	No match	-	Insecta	0.92	Lepidoptera	0.3	Nymphalidae	0.12	Hypomenitis	0.02	Hypomenitis dercetis	0	Insecta	0.95	Neuroptera	0.04	Rapismatidae	0.03	Rapisma	0.03	Rapisma xizangense	0.01	Hagnagora	0.1	Hagnagora mortipax	0.1	k:Eukaryota(1.0000),p:Arthropoda(1.0000),c:Insecta(0.9900),o:Lepidoptera(0.4000),f:Nymphalidae(0.1600),g:Tegeticula(0.0600),s:Tegeticula synthetica(0.0300)
CD.A.075	OR170367	Insecta: Diptera: Cecidomyiidae	No match	-	Insecta	0.99	Diptera	0.3	Muscidae	0.04	Hydrotaea	0.04	Hydrotaea meteorica	0.03	Insecta	0.99	Diptera	0.41	Cecidomyiidae	0.3	Protaplonyx	0.19	Protaplonyx sarcobati	0.19	Protaplonyx	0.13	Protaplonyx sarcobati	0.13	k:Eukaryota(1.0000),p:Arthropoda(1.0000),c:Insecta(1.0000),o:Diptera(0.4300),f:Cecidomyiidae(0.1900),g:Asteromyia(0.0800),s:Protaplonyx sarcobati(0.0600)
CD.A.076	OR170368	Insecta: Diptera: Cecidomyiidae	No match	-	Insecta	0.97	Diptera	0.35	Cecidomyiidae	0.31	Dasineura	0.14	Dasineura tomentosa	0.07	Insecta	0.95	Diptera	0.38	Cecidomyiidae	0.29	Protaplonyx	0.12	Protaplonyx sarcobati	0.12	Asteromyia	0.38	Asteromyia modesta	0.03	k:Eukaryota(1.0000),p:Arthropoda(0.9700),c:Insecta(0.9700),o:Diptera(0.4700),f:Cecidomyiidae(0.3000),g:Asteromyia(0.2300),s:Asteromyia modesta(0.1000)
CD.A.078	OR170369	Insecta: Diptera: Chironomidae: Orthocladiinae	No match	-	Insecta	0.96	Lepidoptera	0.22	Geometridae	0.03	Syneora	0.02	Syneora mesochra	0.02	Insecta	0.96	Coleoptera	0.24	Nitidulidae	0.05	Meligethes	0.05	Meligethes epeirosi	0.05	Sobarocephala	0	Sobarocephala latifrons	0	k:Eukaryota(1.0000),p:Arthropoda(0.9800),c:Insecta(0.9700),o:Diptera(0.3800),f:Nymphalidae(0.0800),g:Drosophila(0.0700),s:Drosophila angor(0.0300)
CD.A.079	OR170370	Insecta: Diptera: Chironomidae: Orthocladiinae	No match	-	Insecta	0.97	Megaloptera	0.13	Sialidae	0.13	Sialis	0.13	Sialis annae	0.13	Insecta	0.97	Megaloptera	0.18	Sialidae	0.17	Sialis	0.17	Sialis annae	0.16	AMBIGUOUS	0	AMBIGUOUS	0	k:Eukaryota(1.0000),p:Arthropoda(0.9700),c:Insecta(0.9600),o:Diptera(0.5700),f:Nymphalidae(0.1000),g:Drosophila(0.0600),s:Ceratitis capitata(0.0400)
CD.A.080	OR170371	Insecta: Diptera: Cecidomyiidae	No match	-	Insecta	0.99	Diptera	0.8	Cecidomyiidae	0.71	Lestodiplosis	0.44	Lestodiplosis polypori	0.44	Insecta	0.93	Diptera	0.54	Cecidomyiidae	0.49	Contarinia	0.17	Contarinia okadai	0.07	Contarinia	0.27	Contarinia tritici	0.24	k:Eukaryota(1.0000),p:Arthropoda(1.0000),c:Insecta(0.9900),o:Diptera(0.4000),f:Cecidomyiidae(0.2700),g:Rhopalomyia(0.0700),s:Rhopalomyia yomogicola(0.0600)
CD.A.081	OR170372	Insecta: Diptera: Chironomidae: Orthocladiinae	No match	-	Insecta	0.94	Diptera	0.47	Chironomidae	0.14	Compterosmittia	0.02	Compterosmittia togalimea	0.02	Insecta	0.92	Diptera	0.52	Chironomidae	0.16	Metriocnemus	0.02	Metriocnemus beringiensis	0.02	Orthocladius	0	Orthocladius rivulorum	0	k:Eukaryota(1.0000),p:Arthropoda(0.9800),c:Insecta(0.9800),o:Diptera(0.5600),f:Chironomidae(0.1400),g:Lucilia(0.0700),s:Drosophila barutani(0.0500)
CD.A.082	OR170373	Insecta: Diptera: Cecidomyiidae	No match	-	Insecta	0.99	Diptera	0.57	Cecidomyiidae	0.49	Lestremia	0.38	Lestremia cinerea	0.23	Insecta	0.95	Lepidoptera	0.47	Crambidae	0.06	Glyphodes	0.04	Glyphodes cyanomichla	0.04	Heliconius	0.18	Heliconius pardalinus	0.08	k:Eukaryota(1.0000),p:Arthropoda(0.9900),c:Insecta(0.9900),o:Lepidoptera(0.5800),f:Nymphalidae(0.3300),g:Papilio(0.0600),s:Papilio machaon(0.0500)
CD.A.083	OR170374	Insecta: Diptera: Ceratopogonidae: Forcipomyia	Forcipomyia glauca	99.7	Insecta	1	Diptera	1	Ceratopogonidae	1	Forcipomyia	1	Forcipomyia glauca	1	Insecta	0.98	Coleoptera	0.26	Dytiscidae	0.13	Hydaticus	0.07	Hydaticus vitticollis	0.05	Ardozyga	0.1	Ardozyga cryptosperma	0.1	k:Eukaryota(1.0000),p:Arthropoda(1.0000),c:Insecta(0.9800),o:Diptera(0.5100),f:Simuliidae(0.1100),g:Simulium(0.1100),s:Culex tritaeniorhynchus(0.0400)
CD.A.084	OR170375	Insecta: Diptera: Sciaridae	Schwenckfeldina quadrispinosa	98.9	Insecta	1	Diptera	1	Sciaridae	1	Schwenckfeldina	1	Schwenckfeldina quadrispinosa	1	Insecta	0.95	Diptera	0.55	Sciaridae	0.38	Ctenosciara	0.12	Ctenosciara insolita	0.1	Bradysia	0.04	Bradysia atracornea	0	k:Eukaryota(1.0000),p:Arthropoda(0.9900),c:Insecta(0.9800),o:Diptera(0.4200),f:Nymphalidae(0.1800),g:Sciara(0.0600),s:Sciara helvola(0.0300)
CD.A.087	OR170376	Insecta: Diptera: Cecidomyiidae	No match	-	Insecta	1	Diptera	0.88	Cecidomyiidae	0.87	Lestremia	0.87	Lestremia cinerea	0.87	Insecta	0.96	Lepidoptera	0.61	Nymphalidae	0.32	Euptychoides	0.05	Euptychoides eugenia	0.05	Euptychoides	0	Euptychoides eugenia	0	k:Eukaryota(1.0000),p:Arthropoda(1.0000),c:Insecta(1.0000),o:Lepidoptera(0.7400),f:Nymphalidae(0.2500),g:Papilio(0.0900),s:Parategeticula elephantipella(0.0400)
CD.A.088	OR170377	Insecta: Diptera: Ceratopogonidae: Forcipomyiinae	No match	-	Insecta	0.95	Lepidoptera	0.33	Nymphalidae	0.12	Morpho	0.09	Morpho aurora	0.09	Insecta	1	Diptera	0.86	Ceratopogonidae	0.65	Atrichopogon	0.64	Atrichopogon infuscus	0.64	Atrichopogon	0.7	Atrichopogon infuscus	0.7	k:Eukaryota(1.0000),p:Arthropoda(1.0000),c:Insecta(0.9800),o:Diptera(0.5300),f:Ceratopogonidae(0.2900),g:Atrichopogon(0.2800),s:Atrichopogon infuscus(0.2800)
CD.A.091	OR608856	Arachnida: Trombidiformes: Microtrombidiidae	No match	-	Arachnida	0.47	Trombidiformes	0.46	Microtrombidiidae	0.44	Dactylothrombium	0.42	Dactylothrombium pulcherrimum	0.42	Arachnida	0.52			Microtrombidiidae	0.51	Dactylothrombium	0.49	Dactylothrombium pulcherrimum	0.49	Dactylothrombium	0.15	Dactylothrombium pulcherrimum	0.15	k:Eukaryota(1.0000),p:Arthropoda(0.5500),c:Insecta(0.4500),o:Diptera(0.1300),f:Microtrombidiidae(0.0600),g:Dactylothrombium(0.0600),s:Dactylothrombium pulcherrimum(0.0600)
CD.A.092	OR608857	Arachnida: Endeostigmata: Alycidae	No match	-	Insecta	0.47	Lepidoptera	0.2	Geometridae	0.02	Mixocera	0.02	Mixocera albistrigata	0.02	Insecta	0.63	Hemiptera	0.14	Cicadidae	0.09	Tettigades	0.07	Tettigades auropilosa	0.07	Parides	0	Parides proneus	0	k:Eukaryota(1.0000),p:Arthropoda(0.8500),c:Insecta(0.7500),o:Lepidoptera(0.4900),f:Nymphalidae(0.1900),g:Parides(0.0700),s:Parides proneus(0.0400)
CD.A.094	OR608858	Arachnida: Trombidiformes: Bdellidae	No match	-	Insecta	0.81	Coleoptera	0.25	Scarabaeidae	0.1	Onthophagus	0.1	Onthophagus yukae	0.07	Insecta	0.92	Hemiptera	0.09	Cicadidae	0.08	Pauropsalta	0.05	Pauropsalta elgneri	0.04	Morpho	0.05	Morpho rhetenor	0.05	k:Eukaryota(1.0000),p:Arthropoda(0.9400),c:Insecta(0.8800),o:Lepidoptera(0.4500),f:Nymphalidae(0.2000),g:Papilio(0.0500),s:Agraulis vanillae(0.0200)
CD.A.095	OR608859	Arachnida: Trombidiformes: Rhagidiidae	No match	-	Insecta	0.76	Blattodea	0.06	Termitidae	0.05	Sinocapritermes	0.05	Sinocapritermes mushae	0.05	Insecta	0.8	Diptera	0.17	Drosophilidae	0.04	Drosophila	0.03	Drosophila moriwakii	0.02	Orius	0	Orius niger	0	k:Eukaryota(1.0000),p:Arthropoda(0.9700),c:Insecta(0.9200),o:Lepidoptera(0.2000),f:Nymphalidae(0.0700),g:Drosophila(0.0600),s:Chorthippus parallelus(0.0200)
CD.A.096	OR608860	Arachnida: Mesostigmata: Trachyuropodidae	No match	-	Insecta	0.79	Coleoptera	0.09	Carabidae	0.05	Nebria	0.05	Nebria paradisi	0.04	Insecta	0.89	Lepidoptera	0.52	Geometridae	0.06	Antharmostes	0	Antharmostes papilio	0	Papilio	0.3	Papilio rutulus	0.17	k:Eukaryota(1.0000),p:Arthropoda(0.9800),c:Insecta(0.9700),o:Lepidoptera(0.5800),f:Nymphalidae(0.1500),g:Papilio(0.1300),s:Papilio rutulus(0.0900)
CD.A.097	OR608861	Arachnida: Mesostigmata: Uropodidae	No match	-	Insecta	0.79	Coleoptera	0.09	Carabidae	0.05	Nebria	0.05	Nebria paradisi	0.04	Insecta	0.89	Lepidoptera	0.52	Geometridae	0.06	Antharmostes	0	Antharmostes papilio	0	Papilio	0.33	Papilio rutulus	0.26	k:Eukaryota(1.0000),p:Arthropoda(0.9800),c:Insecta(0.9700),o:Lepidoptera(0.5800),f:Nymphalidae(0.1500),g:Papilio(0.1300),s:Papilio rutulus(0.0900)
CD.A.099	OR608862	Arachnida: Mesostigmata: Uropodidae	No match	-	Insecta	0.79	Coleoptera	0.09	Carabidae	0.05	Nebria	0.05	Nebria paradisi	0.04	Insecta	0.89	Lepidoptera	0.52	Geometridae	0.06	Antharmostes	0	Antharmostes papilio	0	Papilio	0.26	Papilio rutulus	0.18	k:Eukaryota(1.0000),p:Arthropoda(0.9800),c:Insecta(0.9700),o:Lepidoptera(0.5800),f:Nymphalidae(0.1500),g:Papilio(0.1300),s:Papilio rutulus(0.0900)
CD.A.102	OR608863	Arachnida: Trombidiformes: Labidostommatidae	No match	-	Insecta	0.46	Siphonaptera	0.08	Leptopsyllidae	0.06	Frontopsylla	0.06	Frontopsylla wagneri	0.06	Arachnida	0.25	Scorpiones	0.14	Hemiscorpiidae	0.04	Liocheles	0.04	Liocheles australasiae	0.04	Papilio	0	Papilio zelicaon	0	k:Eukaryota(1.0000),p:Arthropoda(0.8200),c:Insecta(0.5600),o:Coleoptera(0.1300),f:Cicadidae(0.0600),g:Centruroides(0.0500),s:Centruroides vittatus(0.0300)
CD.A.103	OR608864	Arachnida: Trombidiformes: Labidostommatidae	No match	-	Arachnida	0.54	Trombidiformes	0.12	Labidostommatidae	0.11	Labidostomma	0.11	Labidostomma luteum	0.11	Arachnida	0.5			Labidostommatidae	0.09	Labidostomma	0.09	Labidostomma luteum	0.09	Papilio	0.1	AMBIGUOUS	0	k:Eukaryota(1.0000),p:Arthropoda(0.9200),c:Insecta(0.5400),o:Lepidoptera(0.2900),f:Papilionidae(0.1100),g:Parnassius(0.0600),s:Centruroides vittatus(0.0400)
CD.A.105	OR608865	Arachnida: Oribatida: Phthiracaridae	No match	-	Arachnida	0.83	Sarcoptiformes	0.81	Steganacaridae	0.79	Steganacarus	0.79	Steganacarus magnus	0.79	Arachnida	0.82	Oribatida	0.81	Steganacaridae	0.81	Steganacarus	0.81	Steganacarus magnus	0.81	Steganacarus	1	Steganacarus magnus	1	k:Eukaryota(1.0000),p:Arthropoda(1.0000),c:Arachnida(1.0000),o:Oribatida(1.0000),f:Steganacaridae(1.0000),g:Steganacarus(1.0000),s:Steganacarus magnus(1.0000)
CD.A.111	OR608866	Arachnida: Oribatida: Nothridae: Nothrus	No match	-	Arachnida	0.34	Sarcoptiformes	0.31	Nothridae	0.29	Nothrus	0.29	Nothrus borussicus	0.26	Insecta	0.35	Isoptera	0.09	Termitidae	0.05	Nasutitermes	0.03	Nasutitermes nr. perparvus TB-2014	0.03	Nothrus	1	Nothrus silvestris	1	k:Eukaryota(1.0000),p:Arthropoda(0.9400),c:Arachnida(0.7900),o:Oribatida(0.7700),f:Nothridae(0.7700),g:Nothrus(0.7700),s:Nothrus silvestris(0.7700)
CD.A.112	OR608867	Arachnida: Oribatida: Nothridae: Nothrus	No match	-	Insecta	0.5	Blattodea	0.11	Rhinotermitidae	0.08	Schedorhinotermes	0.07	Schedorhinotermes lamanianus	0.06	Actinopteri	0.09	Kurtiformes	0.06	Apogonidae	0.06	Apogonichthys	0.06	Apogonichthys perdix	0.06	Nothrus	1	Nothrus silvestris	1	k:Eukaryota(1.0000),p:Arthropoda(0.9200),c:Arachnida(0.6600),o:Oribatida(0.6500),f:Nothridae(0.6400),g:Nothrus(0.6400),s:Nothrus silvestris(0.6400)
CD.A.113	OR608775	Arachnida: Oribatida: Hermanniellidae	No match	-	Amphibia	0.09	Anura	0.07	Ceratobatrachidae	0.04	Platymantis	0.04	Platymantis vitiensis	0.04	Actinopteri	0.1	Lophiiformes	0.02	Linophrynidae	0.02	Acentrophryne	0.02	Acentrophryne dolichonema	0.02	Crioceris	0	Crioceris duodecimpunctata	0	k:Eukaryota(1.0000),p:Arthropoda(0.8500),c:Insecta(0.6700),o:Coleoptera(0.2600),f:Nymphalidae(0.1000),g:Drosophila(0.0300),s:Scutovertex sculptus(0.0300)
CD.A.116	OR608868	Arachnida: Oribatida: Damaeidae	No match	-	Insecta	0.38	Hemiptera	0.07	Scutelleridae	0.06	Diolcus	0.06	Diolcus variegatus	0.05	Insecta	0.48	Diptera	0.08	Conopidae	0.04	Stylogaster	0.04	Stylogaster inca	0.04	AMBIGUOUS	0	AMBIGUOUS	0	k:Eukaryota(1.0000),p:Arthropoda(0.7600),c:Insecta(0.6300),o:Lepidoptera(0.3300),f:Nymphalidae(0.1000),g:Pheidole(0.0300),s:Synanthedon pictipes(0.0200)
CD.A.127	OR608869	Arachnida: Oribatida: Epicriidae: Epicrius	No match	-	Insecta	0.64	Hymenoptera	0.15	Ichneumonidae	0.03	Liotryphon	0	Liotryphon nucicola	0	Arachnida	0.08	Opiliones	0.03	Nemastomatidae	0.03	Dendrolasma	0.03	Dendrolasma mirabile	0.03	Haemaphysalis	0.16	Haemaphysalis flava	0.16	k:Eukaryota(1.0000),p:Arthropoda(0.8800),c:Insecta(0.7300),o:Lepidoptera(0.2500),f:Ixodidae(0.0700),g:Haemaphysalis(0.0500),s:Haemaphysalis flava(0.0500)
CD.A.129	OR608870	Arachnida: Mesostigmata: Veigaiidae: Veigaia	No match	-	Malacostraca	0.07	Amphipoda	0.05	Pontogeneiidae	0.02	Gondogeneia	0.02	Gondogeneia antarctica	0.02	Malacostraca	0.08	Amphipoda	0.07	Pontogeneiidae	0.03	Gondogeneia	0.03	Gondogeneia antarctica	0.03	Psococerastis	0	Psococerastis albimaculata	0	k:Eukaryota(1.0000),p:Arthropoda(0.6200),c:Insecta(0.4300),o:Diptera(0.1300),f:Nymphalidae(0.0300),g:Gammarus(0.0200),s:Gammarus tigrinus(0.0200)
CD.A.135	OR608871	Arachnida: Mesostigmata	No match	-	Insecta	0.83	Diptera	0.19	Drosophilidae	0.08	Drosophila	0.06	Drosophila bandeirantorum	0.02	Insecta	0.92	Diptera	0.31	Agromyzidae	0.21	Phytomyza	0.19	Phytomyza subaquilegiana	0.04	Phytomyza	0.05	Phytomyza subaquilegiana	0.05	k:Eukaryota(1.0000),p:Arthropoda(0.9300),c:Insecta(0.9000),o:Diptera(0.3800),f:Agromyzidae(0.1700),g:Drosophila(0.0800),s:Liriomyza philadelphivora(0.0400)
CD.A.136	OR608872	Arachnida: Mesostigmata	No match	-	Insecta	0.65	Odonata	0.04	Philosinidae	0.04	Philosina	0.04	Philosina buchi	0.04	Insecta	0.65	Ephemeroptera	0.02			Habrophlebiodes	0.02	Habrophlebiodes zijinensis	0.02	Melanargia	0	Melanargia hylata	0	k:Eukaryota(1.0000),p:Arthropoda(0.8100),c:Insecta(0.7100),o:Lepidoptera(0.2300),f:Nymphalidae(0.1000),g:Drosophila(0.0300),s:Nucula nucleus(0.0200)
CD.A.141	OR608873	Arachnida: Mesostigmata	No match	-	Insecta	0.83	Diptera	0.19	Drosophilidae	0.08	Drosophila	0.06	Drosophila bandeirantorum	0.02	Insecta	0.92	Diptera	0.31	Agromyzidae	0.21	Phytomyza	0.19	Phytomyza subaquilegiana	0.04	Phytomyza	0.12	Phytomyza subaquilegiana	0.1	k:Eukaryota(1.0000),p:Arthropoda(0.9300),c:Insecta(0.9000),o:Diptera(0.3800),f:Agromyzidae(0.1700),g:Drosophila(0.0800),s:Liriomyza philadelphivora(0.0400)
CD.A.143	OR608874	Arachnida: Mesostigmata	No match	-	Insecta	0.85	Lepidoptera	0.2	Nymphalidae	0.04	Ypthimomorpha	0.02	Ypthimomorpha itonia	0.02	Arachnida	0.08	Opiliones	0.04	Ischyropsalididae	0.03	Ischyropsalis	0.03	Ischyropsalis navarrensis	0.03	AMBIGUOUS	0	AMBIGUOUS	0	k:Eukaryota(1.0000),p:Arthropoda(0.9100),c:Insecta(0.8600),o:Lepidoptera(0.4800),f:Nymphalidae(0.1800),g:Plutella(0.0300),s:Plutella xylostella(0.0300)
CD.A.144	OR608875	Arachnida: Oribatida: Phthiracaridae	No match	-	Arachnida	0.81	Sarcoptiformes	0.8	Steganacaridae	0.8	Steganacarus	0.8	Steganacarus magnus	0.8	Arachnida	0.83	Oribatida	0.83	Steganacaridae	0.83	Steganacarus	0.83	Steganacarus magnus	0.83	Steganacarus	1	Steganacarus magnus	1	k:Eukaryota(1.0000),p:Arthropoda(1.0000),c:Arachnida(1.0000),o:Oribatida(1.0000),f:Steganacaridae(1.0000),g:Steganacarus(1.0000),s:Steganacarus magnus(1.0000)
CD.A.147	OR608876	Arachnida: Oribatida: Euphthiracaridae: Euphthiracarus	No match	-	Florideophyceae	0.04	Gelidiales	0.04	Gelidiaceae	0.04	Gelidium	0.04	Gelidium pacificum	0.04	Arachnida	0.13	Oribatida	0.07	Scutoverticidae	0.07	Lamellovertex	0.07	Lamellovertex caelatus	0.07	AMBIGUOUS	0	AMBIGUOUS	0	k:Eukaryota(1.0000),p:Arthropoda(0.4700),c:Insecta(0.3500),o:Hemiptera(0.0900),f:Drosophilidae(0.0400),g:Ascidiella(0.0300),s:Ascidiella aspersa(0.0300)
CD.A.148	OR608877	Arachnida: Mesostigmata: Uropodidae	No match	-	Arachnida	0.17	Ixodida	0.07	Ixodidae	0.06	Ixodes	0.06	Ixodes ovatus	0.05	Insecta	0.53	Lepidoptera	0.28	Nymphalidae	0.14	Platypthima	0.03	Platypthima decolor	0.03	Platypthima	0	Platypthima decolor	0	k:Eukaryota(1.0000),p:Arthropoda(0.9200),c:Insecta(0.7800),o:Lepidoptera(0.3700),f:Nymphalidae(0.1700),g:Ixodes(0.0600),s:Ixodes ovatus(0.0500)
CD.A.149	OR608878	Arachnida: Mesostigmata: Uropodidae	No match	-	Arachnida	0.18	Ixodida	0.08	Ixodidae	0.07	Ixodes	0.06	Ixodes ovatus	0.05	Insecta	0.52	Lepidoptera	0.24	Nymphalidae	0.1	Platypthima	0.03	Platypthima decolor	0.03	Platypthima	0	Platypthima decolor	0	k:Eukaryota(1.0000),p:Arthropoda(0.8900),c:Insecta(0.7500),o:Lepidoptera(0.3400),f:Nymphalidae(0.1800),g:Ixodes(0.0600),s:Ixodes ovatus(0.0500)
CD.A.150	OR608879	Arachnida: Oribatida: Nothridae: Nothrus	No match	-	Arachnida	0.43	Sarcoptiformes	0.41	Nothridae	0.39	Nothrus	0.39	Nothrus borussicus	0.39	Insecta	0.36	Isoptera	0.09	Rhinotermitidae	0.02	Coptotermes	0.02	Coptotermes dreghorni	0	Nothrus	0.9	Nothrus silvestris	0.9	k:Eukaryota(1.0000),p:Arthropoda(0.9200),c:Arachnida(0.7600),o:Oribatida(0.7300),f:Nothridae(0.7300),g:Nothrus(0.7300),s:Nothrus silvestris(0.7300)
CD.A.151	OR608880	Arachnida: Mesostigmata	No match	-	Arachnida	0.17	Mesostigmata	0.11	Laelapidae	0.08	Stratiolaelaps	0.08	Stratiolaelaps marilyn	0.07	Insecta	0.85	Lepidoptera	0.43	Nymphalidae	0.2	Pteronymia	0.04	Pteronymia tucuna	0.03	Argynnis	0.1	Argynnis aglaja	0.1	k:Eukaryota(1.0000),p:Arthropoda(0.9400),c:Insecta(0.8800),o:Lepidoptera(0.6600),f:Nymphalidae(0.3500),g:Argynnis(0.0300),s:Neoromicia nanus(0.0300)
CD.A.152	OR608881	Arachnida: Oribatida: Ceratozetidae	No match	-	Arachnida	0.18	Sarcoptiformes	0.11	Punctoribatidae	0.08	Paralamellobates	0.08	Paralamellobates misella	0.08	Arachnida	0.29	Oribatida	0.23	Ceratozetidae	0.21	Ghilarovizetes	0.21	Ghilarovizetes longisetosus	0.21	Ligyrocoris	0	Ligyrocoris sylvestris	0	k:Eukaryota(1.0000),p:Arthropoda(0.6100),c:Insecta(0.3100),o:Coleoptera(0.1000),f:Ixodidae(0.0300),g:Rhipicephalus(0.0300),s:Perodicticus potto(0.0200)
CD.A.153	OR608882	Arachnida: Trombidiformes: Bdellidae	No match	-	Insecta	0.83	Lepidoptera	0.1	Nymphalidae	0.07	Lymanopoda	0.01	Lymanopoda albomaculata	0	Insecta	0.85	Mantodea	0.1	Hymenopodidae	0.08	Antemna	0.07	Antemna rapax	0.07	Atlanteuptychia	0	Atlanteuptychia ernestina	0	k:Eukaryota(1.0000),p:Arthropoda(0.9300),c:Insecta(0.8600),o:Lepidoptera(0.2600),f:Nymphalidae(0.1300),g:Drosophila(0.0500),s:Phytomyza urbana(0.0200)
CD.A.154	OR608883	Arachnida: Trombidiformes: Tanaupodidae	No match	-	Insecta	0.5	Hemiptera	0.16	Scutelleridae	0.03	Psacasta	0.02	Psacasta exanthematica	0.02	Insecta	0.36	Hemiptera	0.1	Peloridiidae	0.02	Peloridium	0.02	Peloridium hammoniorum	0.02	AMBIGUOUS	0	AMBIGUOUS	0	k:Eukaryota(1.0000),p:Arthropoda(0.5600),c:Insecta(0.4600),o:Coleoptera(0.1400),f:Phrynichidae(0.0400),g:Damon(0.0400),s:Damon diadema(0.0400)
CD.A.155	OR608884	Arachnida: Oribatida: Nanhermanniidae: Nanhermannia	No match	-	Insecta	0.22	Embioptera	0.06	Ptilocerembiidae	0.06	Ptilocerembia	0.06	Ptilocerembia roepkei	0.06	Aves	0.16	Struthioniformes	0.04	Aepyornithidae	0.04	Mullerornis	0.04	Mullerornis agilis	0.04	Cuora	0	Cuora mouhotii	0	k:Eukaryota(1.0000),p:Chordata(0.5200),c:Insecta(0.2600),o:Testudines(0.0600),f:Geoemydidae(0.0300),g:Cuora(0.0300),s:Cuora picturata(0.0200)
CD.A.157	OR608885	Arachnida: Oribatida: Perlohmanniidae: Perlohmannia	No match	-	Insecta	0.25	Diptera	0.04	Ironomyiidae	0.01	Ironomyia	0.01	Ironomyia nigromaculata	0.01	Insecta	0.27	Thysanoptera	0.02	Melanthripidae	0.02	Melanthrips	0.02	Melanthrips fuscus	0.02	Meladema	0	Meladema coriacea	0	k:Eukaryota(1.0000),p:Arthropoda(0.7600),c:Insecta(0.4900),o:Coleoptera(0.2000),f:Formicidae(0.0600),g:Rhantus(0.0300),s:Dorcus titanus(0.0200)
CD.A.158	OR608886	Arachnida: Mesostigmata: Sejidae	No match	-	Insecta	0.83	Lepidoptera	0.3	Riodinidae	0.03	Chalodeta	0.01	Chalodeta lypera	0.01	Insecta	0.75	Lepidoptera	0.33	Nymphalidae	0.17	Mycalesis	0.02	Mycalesis mynois	0.02	Mycalesis	0.02	Mycalesis mynois	0.02	k:Eukaryota(1.0000),p:Arthropoda(0.9300),c:Insecta(0.8800),o:Lepidoptera(0.5000),f:Nymphalidae(0.2000),g:Mycalesis(0.0400),s:Lonchoptera uniseta(0.0300)
CD.A.159	OR608887	Arachnida: Oribatida: Carabodidae	No match	-	Insecta	0.5	Blattodea	0.08	Rhinotermitidae	0.07	Dolichorhinotermes	0.07	Dolichorhinotermes longilabius	0.07	Insecta	0.56	Hymenoptera	0.18	Formicidae	0.17	Cephalotes	0.13	Cephalotes serraticeps	0.07	Belgica	0	Belgica albipes	0	k:Eukaryota(1.0000),p:Arthropoda(0.8800),c:Insecta(0.7900),o:Lepidoptera(0.2400),f:Nymphalidae(0.1500),g:Drosophila(0.0400),s:Drosophila subquinaria(0.0300)
CD.A.160	OR608888	Arachnida: Mesostigmata	No match	-	Arachnida	0.17	Mesostigmata	0.11	Laelapidae	0.08	Stratiolaelaps	0.08	Stratiolaelaps marilyn	0.07	Insecta	0.85	Lepidoptera	0.43	Nymphalidae	0.2	Pteronymia	0.04	Pteronymia tucuna	0.03	Argynnis	0.1	Argynnis aglaja	0.1	k:Eukaryota(1.0000),p:Arthropoda(0.9400),c:Insecta(0.8800),o:Lepidoptera(0.6600),f:Nymphalidae(0.3500),g:Argynnis(0.0300),s:Neoromicia nanus(0.0300)
CD.A.161	OR608889	Arachnida: Trombidiformes: Eupodidae	No match	-	Insecta	0.72	Hemiptera	0.27	Anthocoridae	0.08	Elatophilus	0.05	Elatophilus inimicus	0.05	Arachnida	0.13	Solifugae	0.06	Eremobatidae	0.06	Eremochelis	0.05	Eremochelis imperialis	0.04	AMBIGUOUS	0	AMBIGUOUS	0	k:Eukaryota(1.0000),p:Arthropoda(0.8400),c:Insecta(0.7300),o:Lepidoptera(0.2300),f:Miridae(0.0600),g:Tenthredo(0.0300),s:Pseudobiantes japonicus(0.0200)
CD.A.163	OR608890	Arachnida: Mesostigmata: Eviphididae	No match	-	Amphibia	0.05	Anura	0.04	Microhylidae	0.04	Otophryne	0.04	Otophryne pyburni	0.04	Insecta	0.29	Coleoptera	0.13	Endomychidae	0.02	Aphorista	0.02	Aphorista vittata	0.02	Aphorista	0	Aphorista vittata	0	k:Eukaryota(1.0000),p:Arthropoda(0.6400),c:Insecta(0.5300),o:Lepidoptera(0.1900),f:Nymphalidae(0.1200),g:Drosophila(0.0300),s:Drosophila hirtipes(0.0200)
CD.A.164	OR608891	Arachnida: Oribatida: Damaeidae	No match	-	Arachnida	0.13	Sarcoptiformes	0.11	Camisiidae	0.06	Camisia	0.06	Camisia segnis	0.06	Chilopoda	0.04	Lithobiomorpha	0.04	Lithobiidae	0.04	Lithobius	0.04	Lithobius melanops	0.04	Hypoderma	0.1	Hypoderma lineatum	0	k:Eukaryota(1.0000),p:Arthropoda(0.7100),c:Insecta(0.5900),o:Diptera(0.1900),f:Oestridae(0.0500),g:Hypoderma(0.0500),s:Hypoderma lineatum(0.0300)
CD.A.166	OR608892	Arachnida: Mesostigmata	No match	-	Insecta	0.47	Orthoptera	0.06	Tetrigidae	0.04	Coptotettix	0.04	Coptotettix longjiangensis	0.04	Insecta	0.45	Coleoptera	0.1	Lucanidae	0.01	Prosopocoilus	0.01	Prosopocoilus gracilis	0.01	Crioceris	0.21	Crioceris asparagi	0.21	k:Eukaryota(1.0000),p:Arthropoda(0.7600),c:Insecta(0.5900),o:Lepidoptera(0.1800),f:Nymphalidae(0.1000),g:Sarcophaga(0.0200),s:Talbotia nagana(0.0200)
CD.A.167	OR608893	Arachnida: Trombidiformes	No match	-	Aves	0.52	Passeriformes	0.42	Sturnidae	0.31	Poeoptera	0.12	Poeoptera kenricki	0.11	Aves	0.5	Passeriformes	0.37	Sturnidae	0.15	Poeoptera	0.05	Poeoptera kenricki	0.05	Forpus	0	Forpus passerinus	0	k:Eukaryota(1.0000),p:Chordata(0.9000),c:Aves(0.5400),o:Passeriformes(0.3200),f:Sturnidae(0.1300),g:Lamprotornis(0.0500),s:Onychostoma barbatulum(0.0500)
CD.A.168	OR608894	Arachnida: Trombidiformes: Eupodidae	No match	-	Insecta	0.81	Hymenoptera	0.36	Formicidae	0.22	Odontomachus	0.13	Odontomachus circulus	0.11	Insecta	0.96	Diptera	0.23	Mycetophilidae	0.07	Mycetophila	0.04	Mycetophila confluens	0.04	Mycetophila	0.2	Mycetophila confluens	0.2	k:Eukaryota(1.0000),p:Arthropoda(1.0000),c:Insecta(0.9900),o:Lepidoptera(0.5100),f:Nymphalidae(0.2500),g:Drosophila(0.0400),s:Choristoneura occidentalis(0.0300)
CD.A.169	OR608895	Arachnida: Mesostigmata	No match	-	Spirotrichea	0.12	Sporadotrichida	0.12	Oxytrichidae	0.12	Laurentiella	0.11	Laurentiella strenua	0.11	Insecta	0.55	Coleoptera	0.24	Elateridae	0.1	Melanotus	0.1	Melanotus similis	0.05	Morpho	0	Morpho hecuba	0	k:Eukaryota(1.0000),p:Arthropoda(0.8100),c:Insecta(0.6700),o:Coleoptera(0.2300),f:Formicidae(0.0800),g:Bruchidius(0.0300),s:Carcinoscorpius rotundicauda(0.0300)
CD.A.170	OR170657	Collembola: Poduromorpha: Neanuridae: Pseudachorutes aureofasciatus	No match	-	Collembola	0.13	Entomobryomorpha	0.09	Entomobryidae	0.08	Entomobrya	0.08	Entomobrya pekinensis	0.01	Collembola	0.16	-	-	Isotomidae	0.05	Weberacantha	0.04	Weberacantha beckeri	0.04	Entomobrya	0.03	Entomobrya assuta	0.03	k:Eukaryota(1.0000),p:Arthropoda(0.8800),c:Insecta(0.6900),o:Diptera(0.3000),f:Drosophilidae(0.0900),g:Drosophila(0.0700),s:Philoliche atricornis(0.0500)
CD.A.171	OR170658	Collembola: Poduromorpha: Hypogastruridae	No match	-	Actinopteri	0.33	Gobiiformes	0.09	Gobiidae	0.09	Tasmanogobius	0.01	Tasmanogobius lasti	0.01	Polychaeta	0.04	Eunicida	0.04	Eunicidae	0.01	Eunice	0.01	Eunice lucei	0.01	Carpelimus	0	Carpelimus elongatulus	0	k:Eukaryota(1.0000),p:Arthropoda(0.5400),c:Insecta(0.3900),o:Coleoptera(0.2300),f:Cyprinidae(0.0600),g:Ceratophysella(0.0400),s:Myxine glutinosa(0.0300)
CD.A.172	OR170659	Collembola: Poduromorpha: Neanuridae: Morulina	No match	-	Collembola	0.34	Poduromorpha	0.26	Neanuridae	0.24	Anurida	0.2	Anurida granaria	0.2	Insecta	0.41	Orthoptera	0.06	Tettigoniidae	0.05	Saga	0.05	Saga cappadocica	0.05	AMBIGUOUS	0	AMBIGUOUS	0	k:Eukaryota(1.0000),p:Arthropoda(0.6400),c:Insecta(0.4400),o:Coleoptera(0.1700),f:Tettigoniidae(0.0500),g:Saga(0.0300),s:Saga cappadocica(0.0300)
CD.A.173	OR170660	Collembola: Poduromorpha: Neanuridae: Neanurinae	No match	-	Actinopteri	0.15	Gobiiformes	0.11	Gobiidae	0.11	Bryaninops	0.11	Bryaninops ridens	0.11	Actinopteri	0.18	Gobiiformes	0.1	Gobiidae	0.1	Bryaninops	0.09	Bryaninops ridens	0.09	Anopheles	0	Anopheles braziliensis	0	k:Eukaryota(1.0000),p:Arthropoda(0.5700),c:Insecta(0.4400),o:Coleoptera(0.1200),f:Agromyzidae(0.0500),g:Gadus(0.0300),s:Marenzelleria arctia(0.0300)
CD.A.174	OR170661	Collembola: Poduromorpha: Neanuridae: Neanurinae	No match	-	Insecta	0.46	Trichoptera	0.1	Hydrobiosidae	0.04	Cailloma	0.02	Cailloma pumida	0.02	Insecta	0.51	Mantodea	0.01	Mantidae	0.01	Gimantis	0.01	Gimantis insularis	0.01	Lamproptera	0	Lamproptera curius	0	k:Eukaryota(1.0000),p:Arthropoda(0.8400),c:Insecta(0.7000),o:Lepidoptera(0.3200),f:Nymphalidae(0.1000),g:Simulium(0.0300),s:Plutella xylostella(0.0200)
CD.A.175	OR170662	Collembola: Poduromorpha: Onychiuridae: Onychiurinae	No match	-	Insecta	0.59	Coleoptera	0.18	Endomychidae	0.02	Rhanidea	0.02	Rhanidea unicolor	0.02	Insecta	0.59	Diptera	0.11	Mycetophilidae	0.01	Allodia	0.01	Allodia lugens	0.01	AMBIGUOUS	0	AMBIGUOUS	0	k:Eukaryota(1.0000),p:Arthropoda(0.9100),c:Insecta(0.7600),o:Lepidoptera(0.3500),f:Nymphalidae(0.1600),g:Cybister(0.0400),s:Cybister sugillatus(0.0300)
CD.A.176	OP021258	Collembola: Symphypleona: Dicyrtomidae: Ptenothrix atra	No match	-	Insecta	0.88	Coleoptera	0.41	Bothrideridae	0.16	Dastarcus	0.16	Dastarcus decorus	0.16	Insecta	0.94	Siphonaptera	0.05	Ischnopsyllidae	0.04	Sternopsylla	0.04	Sternopsylla distincta	0.04	Aleochara	0.12	Aleochara moerens	0.06	k:Eukaryota(1.0000),p:Arthropoda(0.9600),c:Insecta(0.8200),o:Coleoptera(0.2900),f:Staphylinidae(0.1500),g:Aleochara(0.0700),s:Tachypleus tridentatus(0.0700)
CD.A.178	OR170663	Collembola: Entomobryomorpha: Isotomidae	No match	-	Insecta	0.56	Coleoptera	0.31	Scarabaeidae	0.08	Temnoplectron	0.05	Temnoplectron subvolitans	0.05	Lepidosireniformes	0.02	-	-	Lepidosirenidae	0.02	Lepidosiren	0.02	Lepidosiren paradoxa	0.02	Upogebia	0.1	Upogebia major	0.1	k:Eukaryota(1.0000),p:Arthropoda(0.9000),c:Insecta(0.6700),o:Coleoptera(0.2100),f:Staphylinidae(0.0600),g:Drosophila(0.0500),s:Upogebia major(0.0400)
CD.A.179	OR170664	Collembola: Entomobryomorpha: Isotomidae	No match	-	Insecta	0.48	Coleoptera	0.29	Scarabaeidae	0.07	Temnoplectron	0.04	Temnoplectron subvolitans	0.04	Insecta	0.62	Coleoptera	0.32	Histeridae	0.03	Euspilotus	0.03	Euspilotus scissus	0.03	Upogebia	0.1	Upogebia major	0.1	k:Eukaryota(1.0000),p:Arthropoda(0.8900),c:Insecta(0.6500),o:Coleoptera(0.2000),f:Drosophilidae(0.0600),g:Drosophila(0.0600),s:Upogebia major(0.0300)
CD.A.180	OP021259	Collembola: Symphypleona: Sminthuridae: Neosminthurus	No match	-	Insecta	0.73	Coleoptera	0.24	Scarabaeidae	0.08	Onthophagus	0.07	Onthophagus yukae	0.06	Insecta	0.82	Coleoptera	0.23	Staphylinidae	0.12	Aleochara	0.09	Aleochara salsipotens	0.06	Papilio	0.07	Papilio anactus	0.03	k:Eukaryota(1.0000),p:Arthropoda(0.9700),c:Insecta(0.9200),o:Lepidoptera(0.4600),f:Nymphalidae(0.1100),g:Papilio(0.0600),s:Tegeticula carnerosanella(0.0400)
CD.A.181	OR170665	Collembola: Poduromorpha: Hypogastruridae: Ceratophysella	No match	-	Amphibia	0.11	Anura	0.11	Dicroglossidae	0.06	Fejervarya	0.06	Fejervarya mudduraja	0.06	Collembola	0.36	-	-	Hypogastruridae	0.24	Ceratophysella	0.17	Ceratophysella comosa	0.17	Entomobrya	0	Entomobrya marginata	0	k:Eukaryota(1.0000),p:Arthropoda(0.6300),c:Insecta(0.3800),o:Coleoptera(0.1400),f:Entomobryidae(0.0900),g:Entomobrya(0.0800),s:Ceratophysella comosa(0.0300)
CD.A.182	OR170666	Collembola: Poduromorpha: Hypogastruridae: Ceratophysella	No match	-	Mammalia	0.04	Carnivora	0.01	Canidae	0.01	Canis	0.01	Canis lycaon	0.01	Chondrichthyes	0.17	Rajiformes	0.15	Rajidae	0.15	Dipturus	0.15	Dipturus trachyderma	0.15	Lonomia	0	Lonomia sinjaevorum	0	k:Eukaryota(1.0000),p:Chordata(0.5700),c:Actinopteri(0.3700),o:Lepidoptera(0.1400),f:Nymphalidae(0.0600),g:Noturus(0.0500),s:Noturus phaeus(0.0500)
CD.A.183	OR170667	Collembola: Entomobryomorpha: Entomobryidae: Lepidocyrtus	No match	-	Insecta	0.39	Plecoptera_Insecta	0.1	Taeniopterygidae	0.02	Doddsia	0.02	Doddsia occidentalis	0.02	Collembola	0.26	-	-	Entomobryidae	0.19	Willowsia	0.16	Willowsia nigromaculata	0.16	Willowsia	0.1	Willowsia nigromaculata	0.1	k:Eukaryota(1.0000),p:Arthropoda(0.7500),c:Insecta(0.5000),o:Diptera(0.1700),f:Simuliidae(0.0700),g:Simulium(0.0700),s:Euphausia superba(0.0300)
CD.A.184	OR170668	Collembola: Entomobryomorpha: Entomobryidae: Pogonognathellus	No match	-	Collembola	0.24	Entomobryomorpha	0.21	Entomobryidae	0.07	Homidia	0.07	Homidia fascia	0.07	Collembola	0.33	-	-	Isotomidae	0.11	Scutisotoma	0.05	Scutisotoma subarctica	0.05	Entomobrya	0.1	Entomobrya assuta	0.1	k:Eukaryota(1.0000),p:Arthropoda(0.9200),c:Insecta(0.7100),o:Lepidoptera(0.2700),f:Nymphalidae(0.1100),g:Stenus(0.0400),s:Scutisotoma subarctica(0.0400)
CD.A.185	OR170669	Collembola: Entomobryomorpha: Tomoceridae: Aff. Tomocerus	No match	-	Insecta	0.75	Hemiptera	0.11	Cicadidae	0.09	Oncotympana	0.06	Oncotympana maculaticollis	0.06	Insecta	0.73	Orthoptera	0.16	Tettigoniidae	0.09	Psorodonotus	0.08	Psorodonotus fieberi	0.08	Arachnocampa	0	Arachnocampa flava	0	k:Eukaryota(1.0000),p:Arthropoda(0.8600),c:Insecta(0.7200),o:Diptera(0.2700),f:Nymphalidae(0.0700),g:Drosophila(0.0400),s:Batrachuperus karlschmidti(0.0200)
CD.A.186	OR170670	Collembola: Entomobryomorpha: Isotomidae: Isotoma	No match	-	Insecta	0.42	Coleoptera	0.2	Dytiscidae	0.04	Bidessonotus	0.01	Bidessonotus inconspicuus	0.01	Malacostraca	0.15	Decapoda	0.15	Nephropidae	0.06	Metanephrops	0.06	Metanephrops boschmai	0.05	Maruca	0	AMBIGUOUS	0	k:Eukaryota(1.0000),p:Arthropoda(0.8700),c:Insecta(0.5900),o:Diptera(0.1900),f:Agromyzidae(0.0500),g:Chromatomyia(0.0300),s:Spercheus emarginatus(0.0200)
CD.A.187	OR170671	Collembola: Entomobryomorpha: Isotomidae: Aff. Desoria	No match	-	Insecta	0.6	Lepidoptera	0.14	Pieridae	0.02	Delias	0.02	Delias aroae	0.02	Insecta	0.65	Orthoptera	0.11	Tettigoniidae	0.09	Uvarovites	0.08	Uvarovites inflatus	0.08	Anthobium	0	Anthobium unicolor	0	k:Eukaryota(1.0000),p:Arthropoda(0.9400),c:Insecta(0.7600),o:Coleoptera(0.3000),f:Carabidae(0.1000),g:Carabus(0.0600),s:Carabus albrechti(0.0300)
CD.A.189	OR170672	Collembola: Entomobryomorpha: Isotomidae: Isotomiella	No match	-	Insecta	0.14	Orthoptera	0.03	Anostostomatidae	0.02	Deinacrida	0.02	Deinacrida carinata	0.02	Collembola	0.23	-	-	Isotomidae	0.15	Isotomurus	0.08	Isotomurus graminis	0.08	Folsomia	0.11	Folsomia quadrioculata	0.11	k:Eukaryota(1.0000),p:Arthropoda(0.8100),c:Insecta(0.4600),o:Decapoda(0.1500),f:Isotomidae(0.1200),g:Folsomia(0.0800),s:Folsomia quadrioculata(0.0700)
CD.A.190	OP021260	Collembola: Symphypleona: Katiannidae: Katiannina	No match	-	Actinopteri	0.22	Gobiiformes	0.07	Gobiidae	0.07	Trimma	0.04	Trimma sheppardi	0.04	Actinopteri	0.29	Gobiiformes	0.06	Gobiidae	0.06	Trimma	0.05	Trimma sheppardi	0.05	Praomys	0.11	Praomys delectorum	0.09	k:Eukaryota(1.0000),p:Chordata(0.6600),c:Actinopteri(0.3400),o:Gobiiformes(0.1200),f:Gobiidae(0.1100),g:Trimma(0.0700),s:Trimma sheppardi(0.0600)
CD.A.191	OR170673	Collembola: Entomobryomorpha: Isotomidae	No match	-	Collembola	0.17	Entomobryomorpha	0.09	Seiridae	0.03	Seira	0.03	Seira delamarei	0	Collembola	0.16	-	-	Entomobryidae	0.03	Seira	0	Seira delamarei	0	Entomobrya	0	Entomobrya atrocincta	0	k:Eukaryota(1.0000),p:Arthropoda(0.8200),c:Insecta(0.5700),o:Diptera(0.3000),f:Simuliidae(0.1300),g:Simulium(0.1100),s:Phytomyza subaquilegiana(0.0300)
CD.A.192	OR170674	Collembola: Entomobryomorpha: Isotomidae: Metisotoma grandiceps	No match	-	Insecta	0.53	Raphidioptera	0.05	Inocelliidae	0.05	Inocellia	0.05	Inocellia fujiana	0.04	Insecta	0.42	Coleoptera	0.23	Cerambycidae	0.05	Allotraeus	0.04	Allotraeus asiaticus	0.04	AMBIGUOUS	0	AMBIGUOUS	0	k:Eukaryota(1.0000),p:Arthropoda(0.8100),c:Insecta(0.5400),o:Coleoptera(0.2800),f:Scarabaeidae(0.0600),g:Osmoderma(0.0500),s:Macrobrachium rosenbergii(0.0200)
CD.A.193	OP021261	Collembola: Symphypleona: Sminthuridae: Sminthurides hyogramme	No match	-	Insecta	0.47	Coleoptera	0.15	Chrysomelidae	0.05	Mimosestes	0.02	Mimosestes viduatus	0.02	Insecta	0.41	Coleoptera	0.11	Chrysomelidae	0.03	Mimosestes	0.01	Mimosestes viduatus	0.01	Boloria	0	Boloria euphrosyne	0	k:Eukaryota(1.0000),p:Arthropoda(0.7900),c:Insecta(0.5900),o:Lepidoptera(0.3000),f:Nymphalidae(0.1800),g:Hyposcada(0.0300),s:Hyposcada illinissa(0.0300)
CD.A.194	OR170675	Collembola: Poduromorpha: Neanuridae	No match	-	Insecta	0.45	Trichoptera	0.07	Limnephilidae	0.05	Stenophylax	0.05	Stenophylax solotarewi	0.05	Insecta	0.44	Coleoptera	0.26	Dytiscidae	0.08	Megadytes	0.04	Megadytes laevigatus	0.03	Entomobrya	0	Entomobrya ligata	0	k:Eukaryota(1.0000),p:Arthropoda(0.8700),c:Insecta(0.6900),o:Coleoptera(0.2700),f:Dytiscidae(0.0800),g:Megadytes(0.0500),s:Megadytes laevigatus(0.0400)
CD.A.195	OP021262	Collembola: Symphypleona: Dicyrtomidae: Dicyrtoma hageni	No match	-	Gastropoda	0.1	undef_Gastropoda	0.06	Placobranchidae	0.06	Elysia	0.06	Elysia minima	0.06	Gastropoda	0.08	-	-	Placobranchidae	0.05	Elysia	0.05	Elysia minima	0.05	Drosophila	0.03	Drosophila glabriapex	0	k:Eukaryota(1.0000),p:Arthropoda(0.7100),c:Insecta(0.5200),o:Lepidoptera(0.2200),f:Muridae(0.0400),g:Entomobrya(0.0400),s:Phytomyza aquilegivora(0.0200)
CD.A.196	OR170676	Collembola: Poduromorpha: Neanuridae: Pseudachorutes	No match	-	Insecta	0.83	Diptera	0.3	Drosophilidae	0.1	Phortica	0.07	Phortica manjano	0.07	Insecta	0.94	Diptera	0.3	Drosophilidae	0.14	Phortica	0.07	Phortica manjano	0.07	Drosophila	0.1	Drosophila lacteicornis	0	k:Eukaryota(1.0000),p:Arthropoda(0.9800),c:Insecta(0.9700),o:Lepidoptera(0.4900),f:Nymphalidae(0.1700),g:Drosophila(0.0600),s:Culicoides matsuzawai(0.0300)
CD.A.207	OR170170	Arachnida: Araneae: Hahniidae: Cicurina breviaria	Cicurina breviaria	97.4	Arachnida	1	Araneae	1	Dictynidae	1	Cicurina	1	Cicurina breviaria	1	Arachnida	1	Araneae	1	Dictynidae	1	Cicurina	1	Cicurina breviaria	1	Cicurina	1	Cicurina breviaria	1	k:Eukaryota(1.0000),p:Arthropoda(1.0000),c:Arachnida(1.0000),o:Araneae(1.0000),f:Dictynidae(0.9500),g:Cicurina(0.9500),s:Cicurina breviaria(0.9400)
CD.A.210	OR170171	Arachnida: Araneae: Linyphiidae: Centromerus aff. cornupalpis	No match		Arachnida	1	Araneae	1	Linyphiidae	0.96	Centromerus	0.93	Centromerus cornupalpis	0.5	Arachnida	1	Araneae	1	Linyphiidae	0.53	Saaristoa	0.12	Saaristoa ebinoensis	0.12	Centromerus	0.47	Centromerus persolutus	0.27	k:Eukaryota(1.0000),p:Arthropoda(0.9900),c:Arachnida(0.9600),o:Araneae(0.9600),f:Linyphiidae(0.5500),g:Centromerus(0.4700),s:Centromerus persolutus(0.2000)
CD.A.211	OR170172	Arachnida: Araneae: Linyphiidae	No match		Arachnida	1	Araneae	0.99	Linyphiidae	0.67	Tapinocyba	0.17	Tapinocyba praecox	0.16	Arachnida	0.98	Araneae	0.97	Linyphiidae	0.68	Typhochrestus	0.07	Typhochrestus pygmaeus	0.07	Masikia	0.15	Masikia indistincta	0.15	k:Eukaryota(1.0000),p:Arthropoda(0.9900),c:Arachnida(0.9400),o:Araneae(0.9200),f:Linyphiidae(0.7000),g:Walckenaeria(0.0700),s:Masikia indistincta(0.0700)
CD.A.212	OR170173	Arachnida: Araneae: Linyphiidae: Blestia sarcocuon	No match		Arachnida	1	Araneae	0.99	Linyphiidae	0.65	Walckenaeria	0.24	Walckenaeria fraudatrix	0.22	Arachnida	0.97	Araneae	0.97	Linyphiidae	0.74	Walckenaeria	0.2	Walckenaeria fraudatrix	0.19	Agyneta	0.15	Agyneta manni	0.15	k:Eukaryota(1.0000),p:Arthropoda(0.9900),c:Arachnida(0.9500),o:Araneae(0.9500),f:Linyphiidae(0.7000),g:Walckenaeria(0.1400),s:Walckenaeria minuta(0.0500)
CD.A.213	OR170174	Arachnida: Araneae: Linyphiidae: Dicymbium elongatum	Dicymbium elongatum	99.5	Arachnida	1	Araneae	1	Linyphiidae	1	Dicymbium	1	Dicymbium elongatum	1	Arachnida	1	Araneae	1	Linyphiidae	1	Dicymbium	1	Dicymbium elongatum	1	Dicymbium	1	Dicymbium elongatum	1	k:Eukaryota(1.0000),p:Arthropoda(1.0000),c:Arachnida(1.0000),o:Araneae(1.0000),f:Linyphiidae(1.0000),g:Dicymbium(1.0000),s:Dicymbium elongatum(1.0000)
CD.A.216	OR170175	Arachnida: Araneae: Linyphiidae: Centromerus	No match		Arachnida	1	Araneae	1	Linyphiidae	0.96	Centromerus	0.93	Centromerus cornupalpis	0.5	Arachnida	1	Araneae	1	Linyphiidae	0.53	Saaristoa	0.12	Saaristoa ebinoensis	0.12	Centromerus	0.43	Centromerus persolutus	0.04	k:Eukaryota(1.0000),p:Arthropoda(0.9900),c:Arachnida(0.9600),o:Araneae(0.9600),f:Linyphiidae(0.5500),g:Centromerus(0.4700),s:Centromerus persolutus(0.2000)
CD.A.219	OR170176	Arachnida: Araneae: Linyphiidae: Erigone autumnalis	Erigone autumnalis	99.3	Arachnida	1	Araneae	1	Linyphiidae	1	Erigone	1	Erigone autumnalis	0.95	Arachnida	1	Araneae	1	Linyphiidae	1	Erigone	1	Erigone autumnalis	1	Erigone	1	Erigone autumnalis	0.98	k:Eukaryota(1.0000),p:Arthropoda(1.0000),c:Arachnida(1.0000),o:Araneae(1.0000),f:Linyphiidae(1.0000),g:Erigone(1.0000),s:Erigone autumnalis(0.9700)
CD.A.220	OR170177	Arachnida: Araneae: Hahniidae: Cicurina breviaria	Cicurina breviaria	97.4	Arachnida	1	Araneae	1	Dictynidae	1	Cicurina	1	Cicurina breviaria	1	Arachnida	1	Araneae	1	Dictynidae	1	Cicurina	1	Cicurina breviaria	1	Cicurina	1	Cicurina breviaria	1	k:Eukaryota(1.0000),p:Arthropoda(1.0000),c:Arachnida(1.0000),o:Araneae(1.0000),f:Dictynidae(0.9500),g:Cicurina(0.9500),s:Cicurina breviaria(0.9400)
RB.A.001	OR169939	Insecta: Coleoptera: Carabidae: Harpalus spadiceus	Harpalus spadiceus	98.9	Insecta	1	Coleoptera	1	Carabidae	1	Harpalus	1	Harpalus fulvilabris	0.76	Insecta	1	Coleoptera	1	Carabidae	1	Harpalus	1	Harpalus amputatus	0.32	Harpalus	1	Harpalus neglectus	0.65	k:Eukaryota(1.0000),p:Arthropoda(1.0000),c:Insecta(1.0000),o:Coleoptera(1.0000),f:Carabidae(1.0000),g:Harpalus(0.9700),s:Harpalus neglectus(0.1500)
RB.A.002	OR169940	Insecta: Coleoptera: Staphylinidae: Eutyphlus	No match		Insecta	0.94	Lepidoptera	0.39	Prodoxidae	0.07	Lampronia	0.07	Lampronia fuscatella	0.07	Insecta	0.95	Lepidoptera	0.36	Pyralidae	0.07	Dioryctria	0.06	Dioryctria juniperella	0.04	Lancetes	0.13	Lancetes lanceolatus	0.13	k:Eukaryota(1.0000),p:Arthropoda(1.0000),c:Insecta(0.9500),o:Lepidoptera(0.3400),f:Nymphalidae(0.1300),g:Lancetes(0.0500),s:Lancetes lanceolatus(0.0500)
RB.A.003	OR169941	Insecta: Coleoptera: Staphylinidae: Lathrobium	No match		Insecta	0.95	Coleoptera	0.67	Staphylinidae	0.29	Lathrobium	0.08	Lathrobium pallidipenne	0.06	Insecta	0.92	Coleoptera	0.62	Staphylinidae	0.31	Lathrobium	0.04	Lathrobium pallidipenne	0.04	Desmopachria	0.05	Desmopachria convexa	0.05	k:Eukaryota(1.0000),p:Arthropoda(0.9600),c:Insecta(0.9200),o:Coleoptera(0.5700),f:Staphylinidae(0.3900),g:Lathrobium(0.0700),s:Lathrobium fovulum(0.0400)
RB.A.004	OR169942	Insecta: Coleoptera: Leiodidae: Catopocerus	No match		Insecta	0.92	Coleoptera	0.52	Elateridae	0.11	Prosternon	0.05	Prosternon sericeum	0.05	Insecta	0.94	Coleoptera	0.65	Staphylinidae	0.17	Discerota	0.03	Discerota torrentum	0.03	AMBIGUOUS	0	AMBIGUOUS	0	k:Eukaryota(1.0000),p:Arthropoda(0.9800),c:Insecta(0.9800),o:Coleoptera(0.4900),f:Staphylinidae(0.1800),g:Aleochara(0.1000),s:Cercyon ustulatus(0.0300)
RB.A.005	OR169943	Insecta: Coleoptera: Curculionidae: Anthonomus rubidus	Anthonomus rubidus	98.3	Insecta	1	Coleoptera	1	Curculionidae	1	Anthonomus	1	Anthonomus rubidus	0.98	Insecta	1	Coleoptera	0.88	Curculionidae	0.86	Anthonomus	0.56	Anthonomus pinivorax	0.36	Anthonomus	0.42	AMBIGUOUS	0	k:Eukaryota(1.0000),p:Arthropoda(0.9900),c:Insecta(0.9900),o:Coleoptera(0.5700),f:Curculionidae(0.4300),g:Anthonomus(0.1400),s:Anthonomus pinivorax(0.0600)
RB.A.006	OR169944	Insecta: Coleoptera: Staphylinidae: Medon icarus	No match		Insecta	0.93	Coleoptera	0.42	Chrysomelidae	0.09	Longitarsus	0.08	Longitarsus pinguis	0.07	Insecta	0.93	Coleoptera	0.38	Carabidae	0.11	Asaphidion	0.1	Asaphidion austriacum	0.1	Asaphidion	0	Asaphidion austriacum	0	k:Eukaryota(1.0000),p:Arthropoda(1.0000),c:Insecta(0.9700),o:Lepidoptera(0.4900),f:Nymphalidae(0.1700),g:Carabus(0.0300),s:Agabus bipustulatus(0.0200)
RB.A.007	OR169945	Insecta: Coleoptera: Ptiliidae: Acrotrichis	No match		Insecta	0.8	Coleoptera	0.58	Ptiliidae	0.12	Acrotrichis	0.12	Acrotrichis intermedia	0.12	Insecta	0.9	Coleoptera	0.68	Ptiliidae	0.43	Acrotrichis	0.43	Acrotrichis fascicularis	0.38	Acrotrichis	0.35	Acrotrichis intermedia	0	k:Eukaryota(1.0000),p:Arthropoda(0.9300),c:Insecta(0.9200),o:Coleoptera(0.3500),f:Carabidae(0.1100),g:Drosophila(0.0600),s:Acrotrichis fascicularis(0.0300)
RB.A.008	OR169946	Insecta: Coleoptera: Ptiliidae: Acrotrichis	No match		Insecta	0.91	Diptera	0.3	Drosophilidae	0.12	Drosophila	0.11	Drosophila micromettleri	0.08	Insecta	0.88	Diptera	0.26	Agromyzidae	0.09	Phytomyza	0.09	Phytomyza subaquilegiana	0.09	Phytomyza	0	Phytomyza subaquilegiana	0	k:Eukaryota(1.0000),p:Arthropoda(1.0000),c:Insecta(0.9800),o:Coleoptera(0.4000),f:Staphylinidae(0.1300),g:Drosophila(0.0900),s:Phytomyza subaquilegiana(0.0500)
RB.A.009	OR169947	Insecta: Coleoptera: Staphylinidae: Brachycepsis	No match		Insecta	0.94	Hymenoptera	0.43	Formicidae	0.13	Anochetus	0.07	Anochetus simoni	0.04	Insecta	0.95	Hymenoptera	0.53	Apidae	0.17	Inquilina	0.09	Inquilina excavata	0.03	Aleochara	0.03	Aleochara sulcicollis	0.03	k:Eukaryota(1.0000),p:Arthropoda(0.9900),c:Insecta(0.9600),o:Lepidoptera(0.3100),f:Staphylinidae(0.1400),g:Aleochara(0.1100),s:Aleochara sulcicollis(0.0600)
RB.A.011	OR169948	Insecta: Coleoptera: Staphylinidae: Stenus punctatus	Stenus punctatus	97.8	Insecta	1	Coleoptera	0.74	Staphylinidae	0.64	Stenus	0.54	pilosiventris	0.19	Insecta	1	Coleoptera	0.79	Staphylinidae	0.74	Stenus	0.43	Stenus puberulus	0.11	Stenus	0.12	Stenus puberulus	0.12	k:Eukaryota(1.0000),p:Arthropoda(0.9800),c:Insecta(0.9800),o:Lepidoptera(0.4500),f:Staphylinidae(0.2800),g:Stenus(0.1400),s:Pithecops dionisius(0.0500)
RB.A.012	OR169949	Insecta: Coleoptera: Staphylinidae: Stenus sandrae	No match		Insecta	0.9	Coleoptera	0.42	Staphylinidae	0.29	Stenus	0.29	ludyi	0.08	Insecta	0.91	Coleoptera	0.53	Staphylinidae	0.38	Dianous	0.1	Dianous srivichaii	0.08	Dianous	0.03	Dianous srivichaii	0.03	k:Eukaryota(1.0000),p:Arthropoda(0.9900),c:Insecta(0.9700),o:Lepidoptera(0.4900),f:Staphylinidae(0.2000),g:Stenus(0.1200),s:Dianous srivichaii(0.0400)
RB.A.014	OR169950	Insecta: Coleoptera: Staphylinidae: Ischnosoma lecontei	No match		Insecta	0.98	Diptera	0.19	Syrphidae	0.12	Toxomerus	0.1	Toxomerus costalis	0.1	Insecta	0.99	Diptera	0.31	Syrphidae	0.19	Toxomerus	0.17	Toxomerus costalis	0.15	Nicrophorus	0.11	Nicrophorus vespillo	0.11	k:Eukaryota(1.0000),p:Arthropoda(1.0000),c:Insecta(1.0000),o:Coleoptera(0.5100),f:Staphylinidae(0.2400),g:Nicrophorus(0.0800),s:Nicrophorus vespillo(0.0600)
RB.A.015	OR169951	Insecta: Coleoptera: Staphylinidae: Bryoporus rufescens	No match		Insecta	1	Coleoptera	0.68	Staphylinidae	0.48	Bryoporus	0.3	Bryoporus cernuus	0.3	Insecta	1	Coleoptera	0.66	Staphylinidae	0.52	Bryoporus	0.31	Bryoporus cernuus	0.31	Bryoporus	0.2	Bryoporus cernuus	0.2	k:Eukaryota(1.0000),p:Arthropoda(1.0000),c:Insecta(0.9900),o:Coleoptera(0.4000),f:Staphylinidae(0.2200),g:Bryoporus(0.1500),s:Bryoporus cernuus(0.1500)
RB.A.016	OR169952	Insecta: Coleoptera: Staphylinidae: Geostiba nubigena	Geostiba nubigena	99.3	Insecta	1	Coleoptera	1	Staphylinidae	1	Geostiba	1	Geostiba nubigena	1	Insecta	1	Coleoptera	1	Staphylinidae	1	Geostiba	1	Geostiba nubigena	1	Geostiba	1	Geostiba nubigena	1	k:Eukaryota(1.0000),p:Arthropoda(1.0000),c:Insecta(1.0000),o:Coleoptera(1.0000),f:Staphylinidae(1.0000),g:Geostiba(1.0000),s:Geostiba nubigena(1.0000)
RB.A.017	OR169953	Insecta: Coleoptera: Staphylinidae: Geostiba bicarinata	Geostiba bicarinata	99.5	Insecta	1	Coleoptera	1	Staphylinidae	1	Geostiba	1	Geostiba bicarinata	1	Insecta	1	Coleoptera	1	Staphylinidae	1	Geostiba	1	Geostiba bicarinata	1	Geostiba	1	Geostiba bicarinata	1	k:Eukaryota(1.0000),p:Arthropoda(1.0000),c:Insecta(1.0000),o:Coleoptera(1.0000),f:Staphylinidae(1.0000),g:Geostiba(1.0000),s:Geostiba bicarinata(1.0000)
RB.A.018	OR169954	Insecta: Coleoptera: Staphylinidae: Ocyustiba appalachiana	No match		Insecta	1	Coleoptera	0.99	Staphylinidae	0.99	Oxypoda	0.67	Oxypoda abdominalis	0.15	Insecta	1	Coleoptera	1	Staphylinidae	1	Cephalocousya	0.26	Cephalocousya nivicola	0.26	Oxypoda	0.45	Oxypoda strandi	0.1	k:Eukaryota(1.0000),p:Arthropoda(1.0000),c:Insecta(1.0000),o:Coleoptera(0.9700),f:Staphylinidae(0.9600),g:Oxypoda(0.5900),s:Oxypoda lentula(0.1300)
RB.A.019	OR169955	Insecta: Coleoptera: Cantharidae	Malthodes fragilis	98.9	Insecta	1	Coleoptera	1	Cantharidae	1	Malthodes	1	Malthodes fragilis	0.49	Insecta	0.99	Coleoptera	0.82	Elateridae	0.57	Oedostethus	0.12	Oedostethus pirika	0.12	AMBIGUOUS	0	AMBIGUOUS	0	k:Eukaryota(1.0000),p:Arthropoda(1.0000),c:Insecta(0.9900),o:Coleoptera(0.5400),f:Elateridae(0.2200),g:Melanotus(0.0500),s:Melanotus indistinctus(0.0300)
RB.A.020	OR169956	Insecta: Coleoptera: Cantharidae	No match		Insecta	0.99	Coleoptera	0.89	Elateridae	0.41	Liotrichus	0.08	Liotrichus nishidai	0.07	Insecta	0.97	Coleoptera	0.83	Elateridae	0.33	Liotrichus	0.06	Liotrichus nishidai	0.05	Meligethes	0.3	Meligethes erysimicola	0.3	k:Eukaryota(1.0000),p:Arthropoda(0.9800),c:Insecta(0.9500),o:Coleoptera(0.6600),f:Elateridae(0.1800),g:Meligethes(0.0600),s:Meligethes erysimicola(0.0400)
RB.A.022	OR169958	Insecta: Coleoptera: Carabidae: Trechus aff. pisgahensis	No match		Insecta	0.99	Coleoptera	0.76	Carabidae	0.56	Duvalius	0.1	Duvalius berthae	0.08	Insecta	1	Coleoptera	0.75	Carabidae	0.63	Duvalius	0.16	Duvalius raymondi	0.13	Duvalius	0.01	Duvalius raymondi	0.01	k:Eukaryota(1.0000),p:Arthropoda(1.0000),c:Insecta(0.9900),o:Coleoptera(0.4900),f:Carabidae(0.3100),g:Duvalius(0.0500),s:Amara communis(0.0300)
RB.A.023	OR169959	Insecta: Coleoptera: Staphylinidae	No match		Insecta	1	Coleoptera	1	Staphylinidae	1	Oxypoda	0.69	Oxypoda abdominalis	0.13	Insecta	1	Coleoptera	1	Staphylinidae	1	Cephalocousya	0.26	Cephalocousya nivicola	0.26	Oxypoda	0.55	Oxypoda strandi	0.25	k:Eukaryota(1.0000),p:Arthropoda(1.0000),c:Insecta(1.0000),o:Coleoptera(0.9800),f:Staphylinidae(0.9800),g:Oxypoda(0.4500),s:Acrostiba borealis(0.1800)
RB.A.025	OR170057	Insecta: Diptera: Chironomidae	No match	-	Insecta	0.95	Raphidioptera	0.04	Raphidiidae	0.04	Xanthostigma	0.04	Xanthostigma gobicola	0.04	Insecta	0.92	Megaloptera	0.08	Sialidae	0.07	Sialis	0.07	Sialis annae	0.07	Drosophila	0.15	Drosophila conformis	0	k:Eukaryota(1.0000),p:Arthropoda(0.9900),c:Insecta(0.9700),o:Diptera(0.5700),f:Drosophilidae(0.1500),g:Drosophila(0.1400),s:Drosophila angor(0.0300)
RB.A.026	OR170058	Insecta: Diptera: Chironomidae	No match	-	Insecta	0.85	Diptera	0.47	Simuliidae	0.15	Simulium	0.15	Simulium nyssa	0.04	Insecta	0.9	Diptera	0.62	Agromyzidae	0.15	Chromatomyia	0.05	Chromatomyia clematoides	0.04	Clemensia	0.02	Clemensia albata	0.02	k:Eukaryota(1.0000),p:Arthropoda(0.9400),c:Insecta(0.9100),o:Diptera(0.4700),f:Nymphalidae(0.1600),g:Simulium(0.1200),s:Clemensia albata(0.0400)
RB.A.028	OR170059	Insecta: Diptera: Rhagionidae	No match	-	Insecta	0.98	Diptera	0.77	Fanniidae	0.08	Fannia	0.08	Fannia conspicua	0.08	Insecta	0.99	Diptera	0.82	Ephydridae	0.09	Hydrellia	0.05	Hydrellia pakistanae	0.05	Agromyza	0.05	Agromyza frontella	0.05	k:Eukaryota(1.0000),p:Arthropoda(0.9900),c:Insecta(0.9800),o:Diptera(0.6200),f:Culicidae(0.1200),g:Anopheles(0.1100),s:Agromyza frontella(0.0400)
RB.A.034	OR170060	Protura: Protura	No match	-	Spirotrichea	0.08	Urostylida	0.04	Urostylidae	0.04	Urostyla	0.04	Urostyla grandis	0.04	Gastropoda	0.13	Vertiginidae	0.07	-		Vertigo	0.07	Vertigo pusilla	0.07	AMBIGUOUS	0	AMBIGUOUS	0	k:Eukaryota(1.0000),p:Arthropoda(0.7600),c:Insecta(0.6100),o:Lepidoptera(0.2000),f:Formicidae(0.0700),g:Tigriopus(0.0200),s:Tigriopus californicus(0.0200)
RB.A.035	OR170061	Protura: Protura	No match	-	Arachnida	0.32	Araneae	0.27	Nesticidae	0	Carpathonesticus	0	Carpathonesticus racovitzai	0	Insecta	0.5	Hemiptera	0.16	Aleyrodidae	0.07	Aleurochiton	0.05	Aleurochiton aceris	0.05	Parides	0	Parides photinus	0	k:Eukaryota(1.0000),p:Arthropoda(0.9400),c:Insecta(0.5600),o:Lepidoptera(0.2100),f:Nymphalidae(0.0600),g:Culicoides(0.0400),s:Cyclosa conica(0.0400)
RB.A.038	OR169966	Collembola: Poduromorpha: Neanuridae: Morulina	No match	-	Collembola	0.31	Poduromorpha	0.25	Neanuridae	0.25	Anurida	0.15	Anurida granaria	0.15	Collembola	0.18	-	-	Entomobryidae	0.13	Entomobrya	0.09	Entomobrya comparata L2	0.06	Entomobrya	0.05	Entomobrya nivalis	0.05	k:Eukaryota(1.0000),p:Arthropoda(0.8400),c:Insecta(0.6200),o:Lepidoptera(0.2500),f:Oecophoridae(0.0800),g:Entomobrya(0.0600),s:Entomobrya nivalis(0.0400)
RB.A.039	OR169967	Collembola: Poduromorpha: Neanuridae: Pseudachorutes aureofasciatus	No match	-	Insecta	0.4	Coleoptera	0.09	Staphylinidae	0.02	Oxypoda	0.02	Oxypoda abdominalis	0.02	Collembola	0.29	-	-	Entomobryidae	0.18	Entomobryoides	0.11	Entomobryoides dissimilis	0.11	Entomobryoides	0.12	Entomobryoides dissimilis	0.12	k:Eukaryota(1.0000),p:Arthropoda(0.8200),c:Insecta(0.6600),o:Lepidoptera(0.1900),f:Nymphalidae(0.0500),g:Simulium(0.0400),s:Hemiandrus pallitarsis(0.0400)
RB.A.040	OR169968	Collembola: Entomobryomorpha: Isotomidae: Metisotoma grandiceps	No match	-	Malacostraca	0.24	Cumacea	0.13	Diastylidae	0.13	Diastylis	0.13	Diastylis rathkei	0.13	Insecta	0.4	Mantodea	0.04	Mantidae	0.03	Miomantis	0.03	Miomantis aurea	0.03	AMBIGUOUS	0	AMBIGUOUS	0	k:Eukaryota(1.0000),p:Arthropoda(0.8800),c:Insecta(0.6500),o:Coleoptera(0.2700),f:Staphylinidae(0.0800),g:Simulium(0.0700),s:Fenneropenaeus chinensis(0.0200)
RB.A.041	OR169969	Collembola: Entomobryomorpha: Isotomidae: Isotoma delta	No match	-	Collembola	0.15	Entomobryomorpha	0.12	Entomobryidae	0.12	Entomobrya	0.08	Entomobrya aino	0.08	Insecta	0.57	Coleoptera	0.26	Histeridae	0.01	Euspilotus	0.01	Euspilotus scissus	0.01	AMBIGUOUS	0	AMBIGUOUS	0	k:Eukaryota(1.0000),p:Arthropoda(0.9300),c:Insecta(0.6900),o:Coleoptera(0.2700),f:Staphylinidae(0.0800),g:Friesea(0.0400),s:Friesea grisea(0.0400)
RB.A.042	OR169970	Collembola: Entomobryomorpha: Entomobryidae: Lepidocyrtus	No match	-	Collembola	0.3	Entomobryomorpha	0.25	Isotomidae	0.17	Folsomia	0.16	Folsomia bisetosa	0.16	Collembola	0.3	-	-	Entomobryidae	0.21	Willowsia	0.1	Willowsia nigromaculata	0.1	Aplocera	0.01	Aplocera praeformata	0.01	k:Eukaryota(1.0000),p:Arthropoda(0.9000),c:Insecta(0.7200),o:Lepidoptera(0.2400),f:Nymphalidae(0.0600),g:Drosophila(0.0400),s:Drosophila barutani(0.0200)
RB.A.043	OR169971	Collembola: Entomobryomorpha: Tomoceridae: Tomocerinae	No match	-	Insecta	0.79	Coleoptera	0.34	Carabidae	0.21	Scarites	0.06	Scarites quadriceps	0.05	Insecta	0.83	Coleoptera	0.22	Carabidae	0.14	Scarites	0.08	Scarites quadriceps	0.08	Scarites	0.1	Scarites quadriceps	0.1	k:Eukaryota(1.0000),p:Arthropoda(0.9700),c:Insecta(0.9000),o:Lepidoptera(0.3100),f:Nymphalidae(0.1100),g:Charaxes(0.0400),s:Scarites quadriceps(0.0300)
RB.A.044	OR169972	Collembola: Entomobryomorpha: Isotomidae: Vertagopus	No match	-	Insecta	0.4	Coleoptera	0.25	Dytiscidae	0.06	Bidessonotus	0.06	Bidessonotus inconspicuus	0.06	Collembola	0.41	-	-	Isotomidae	0.34	Desoria	0.26	Desoria nivea	0.22	Desoria	0.12	Desoria nivea	0.1	k:Eukaryota(1.0000),p:Arthropoda(0.8600),c:Collembola(0.3700),o:Coleoptera(0.1700),f:Isotomidae(0.2500),g:Folsomia(0.1100),s:Cryptopygus antarcticus(0.0700)
RB.A.045	OR169973	Collembola: Entomobryomorpha: Isotomidae: Tetracanthella	No match	-	Insecta	0.67	Coleoptera	0.32	Scirtidae	0.05	Heterocyphon	0.05	Heterocyphon triangularis	0.05	Insecta	0.76	Coleoptera	0.34	Scirtidae	0.02	Heterocyphon	0.02	Heterocyphon triangularis	0.02	Achlyodes	0	Achlyodes thraso	0	k:Eukaryota(1.0000),p:Arthropoda(0.9500),c:Insecta(0.9000),o:Lepidoptera(0.3400),f:Nymphalidae(0.0800),g:Polyommatus(0.0300),s:Achlyodes thraso(0.0300)
RB.A.047	OR169974	Collembola: Poduromorpha: Onychiuridae	No match	-	Collembola	0.17	Entomobryomorpha	0.11	Entomobryidae	0.09	Entomobrya	0.08	Entomobrya aino	0.05	Aves	0.13	Galliformes	0.07	Phasianidae	0.07	Tetraophasis	0.07	Tetraophasis obscurus	0.07	Tetraophasis	0.1	Tetraophasis obscurus	0.1	k:Eukaryota(1.0000),p:Arthropoda(0.6200),c:Insecta(0.4200),o:Coleoptera(0.1500),f:Phasianidae(0.0400),g:Nicrophorus(0.0300),s:Banza brunnea(0.0200)
RB.A.049	OR169975	Collembola: Poduromorpha: Hypogastruridae: Ceratophysella	No match	-	Insecta	0.48	Coleoptera	0.22	Leiodidae	0.12	Bathysciola	0.12	Bathysciola rampinii	0.07	Insecta	0.49	Coleoptera	0.2	Bothrideridae	0.11	Dastarcus	0.11	Dastarcus helophoroides	0.11	Dastarcus	0	Dastarcus helophoroides	0	k:Eukaryota(1.0000),p:Arthropoda(0.8100),c:Insecta(0.6600),o:Coleoptera(0.2300),f:Nymphalidae(0.0700),g:Helophorus(0.0300),s:Helophorus arvernicus(0.0300)
RB.A.050	OR170145	Arachnida: Araneae: Linyphiidae: Ceratinella brunnea	Ceratinella brunnea	99.5	Arachnida	1	Araneae	1	Linyphiidae	1	Ceratinella	1	Ceratinella brunnea	1	Arachnida	1	Araneae	1	Linyphiidae	1	Ceratinella	1	Ceratinella brunnea	1	Ceratinella	1	Ceratinella brunnea	1	k:Eukaryota(1.0000),p:Arthropoda(1.0000),c:Arachnida(1.0000),o:Araneae(1.0000),f:Linyphiidae(1.0000),g:Ceratinella(1.0000),s:Ceratinella brunnea(1.0000)
RB.A.051	OR170146	Arachnida: Araneae: Linyphiidae: Centromerus aff. cornupalpis	No match		Arachnida	1	Araneae	1	Linyphiidae	0.97	Centromerus	0.92	Centromerus cornupalpis	0.48	Arachnida	1	Araneae	1	Linyphiidae	0.52	Saaristoa	0.08	Saaristoa ebinoensis	0.08	Centromerus	0.61	Centromerus persolutus	0.26	k:Eukaryota(1.0000),p:Arthropoda(0.9900),c:Arachnida(0.9600),o:Araneae(0.9600),f:Linyphiidae(0.5900),g:Centromerus(0.5000),s:Centromerus longibulbus(0.2000)
RB.A.052	OR170147	Arachnida: Araneae: Linyphiidae: Ceraticelus fissipes	Ceraticelus fissiceps	100	Arachnida	1	Araneae	1	Linyphiidae	1	Ceraticelus	1	Ceraticelus fissiceps	0.93	Arachnida	1	Araneae	1	Linyphiidae	1	Ceraticelus	1	Ceraticelus fissiceps	0.7	Ceraticelus	1	Ceraticelus fissiceps	1	k:Eukaryota(1.0000),p:Arthropoda(1.0000),c:Arachnida(1.0000),o:Araneae(1.0000),f:Linyphiidae(1.0000),g:Ceraticelus(1.0000),s:Ceraticelus fissiceps(0.9900)
RB.A.053	OR170148	Arachnida: Araneae: Hahniidae: Neoantistea magna	Neoantistea magna	98.6	Arachnida	1	Araneae	1	Hahniidae	1	Neoantistea	1	Neoantistea magna	1	Arachnida	1	Araneae	1	Hahniidae	1	Neoantistea	1	Neoantistea magna	1	Neoantistea	1	Neoantistea magna	1	k:Eukaryota(1.0000),p:Arthropoda(1.0000),c:Arachnida(1.0000),o:Araneae(1.0000),f:Hahniidae(1.0000),g:Neoantistea(1.0000),s:Neoantistea magna(1.0000)
RB.A.055	OR608771	Myriapoda: Symphyla: Scutegerellidae	No match	-	Insecta	0.28	Diptera	0.08	Ulidiidae	0.07	Chaetopsis	0.07	Chaetopsis fulvifrons	0.07	Actinopteri	0.28	Lophiiformes	0.06	Linophrynidae	0.04	Acentrophryne	0.04	Acentrophryne dolichonema	0.04	Dendrobates	0	Dendrobates auratus	0	k:Eukaryota(1.0000),p:Arthropoda(0.5200),c:Insecta(0.4200),o:Diptera(0.1600),f:Dendrobatidae(0.0700),g:Dendrobates(0.0500),s:Dendrobates auratus(0.0400)
RB.A.056	OR170009	Arachnida: Pseudoscorpiones: Neobisiidae: Novobisium	No match	-	Arachnida	0.3	Araneae	0.27	Dysderidae	0.1	Parachtes	0.09	Parachtes ignavus	0.09	Arachnida	1	Pseudoscorpiones	1	-		Novobisium	1	Novobisium tenue	1	Novobisium	1	Novobisium tenue	1	k:Eukaryota(1.0000),p:Arthropoda(1.0000),c:Arachnida(0.9800),o:Pseudoscorpiones(0.9800),f:Tortricidae(0.0100),g:Novobisium(0.9800),s:Novobisium tenue(0.9800)
RB.A.066	OR608896	Arachnida: Trombidiformes	No match	-	Insecta	0.35	Blattodea	0.08	Rhinotermitidae	0.08	Schedorhinotermes	0.05	Schedorhinotermes sarawakensis	0.04	Actinopteri	0.4	Anguilliformes	0.14	Anguillidae	0.13	Anguilla	0.13	Anguilla dieffenbachii	0.02	Microhodotermes	0	Microhodotermes viator	0	k:Eukaryota(1.0000),p:Chordata(0.5600),c:Insecta(0.3700),o:Isoptera(0.1100),f:Rhinotermitidae(0.0800),g:Coptotermes(0.0400),s:Reticulitermes flavipes(0.0300)
RB.A.069	OR608897	Arachnida: Mesostigmata	No match	-	Malacostraca	0.19	Amphipoda	0.17	Dogielinotidae	0.16	Exhyalella	0.16	Exhyalella natalensis	0.16	Malacostraca	0.21	Amphipoda	0.19	Dogielinotidae	0.16	Exhyalella	0.16	Exhyalella natalensis	0.16	Exhyalella	0	Exhyalella natalensis	0	k:Eukaryota(1.0000),p:Arthropoda(0.7900),c:Insecta(0.6100),o:Lepidoptera(0.2500),f:Nymphalidae(0.1100),g:Exhyalella(0.0600),s:Exhyalella natalensis(0.0600)
RB.A.073	OR608898	Arachnida: Trombidiformes	No match	-	Arachnida	0.36	Araneae	0.16	Dipluridae	0.03	Euagrus	0.03	Euagrus chisoseus	0.03	Insecta	0.49	Hemiptera	0.18	Aleyrodidae	0.15	Neomaskellia	0.12	Neomaskellia andropogonis	0.12	Parnassius	0.02	Parnassius jacquemontii	0.01	k:Eukaryota(1.0000),p:Arthropoda(0.8100),c:Insecta(0.6500),o:Lepidoptera(0.3700),f:Papilionidae(0.1300),g:Parnassius(0.1100),s:Parnassius jacquemontii(0.0300)
RB.A.075	OR608899	Arachnida: Trombidiformes: Labidostommatidae	No match	-	Insecta	0.72	Coleoptera	0.2	Scarabaeidae	0.08	Onthophagus	0.07	Onthophagus pullus	0.02	Insecta	0.86	Lepidoptera	0.19	Lycaenidae	0.06	Taraka	0.05	Taraka mahanetra	0.05	Chloropteryx	0	Chloropteryx opalaria	0	k:Eukaryota(1.0000),p:Arthropoda(0.9800),c:Insecta(0.8200),o:Lepidoptera(0.3200),f:Geometridae(0.1100),g:Anelosimus(0.0600),s:Anelosimus pacificus(0.0300)
RB.A.076	OR608900	Arachnida: Oribatida: Crotoniidae: Heminothrus	No match	-	Arachnida	0.21	Sarcoptiformes	0.19	Camisiidae	0.19	Camisia	0.19	Camisia segnis	0.19	Arachnida	0.14	Oribatida	0.06			Oppia	0.05	Oppia nitens	0.05	Chironomus	0.05	Chironomus tepperi	0.05	k:Eukaryota(1.0000),p:Arthropoda(0.6800),c:Insecta(0.5100),o:Lepidoptera(0.1800),f:Nymphalidae(0.0700),g:Carabus(0.0300),s:Oppiella nova(0.0200)
RB.A.077	OR608901	Arachnida: Trombidiformes: Labidostommatidae	No match	-	Insecta	0.72	Coleoptera	0.2	Scarabaeidae	0.08	Onthophagus	0.07	Onthophagus pullus	0.02	Insecta	0.86	Lepidoptera	0.19	Lycaenidae	0.06	Taraka	0.05	Taraka mahanetra	0.05	Chloropteryx	0	Chloropteryx opalaria	0	k:Eukaryota(1.0000),p:Arthropoda(0.9800),c:Insecta(0.8200),o:Lepidoptera(0.3200),f:Geometridae(0.1100),g:Anelosimus(0.0600),s:Anelosimus pacificus(0.0300)
RB.A.081	OR608902	Arachnida: Oribatida: Nothridae: Nothrus	No match	-	undef_Chordata	0.05	Squamata	0.05	Agamidae	0.02	Hydrosaurus	0.02	Hydrosaurus amboinensis	0.02	Arachnida	0.32	Oribatida	0.31	Nothridae	0.3	Nothrus	0.3	Nothrus silvestris	0.3	Nothrus	0.9	Nothrus silvestris	0.9	k:Eukaryota(1.0000),p:Arthropoda(0.9400),c:Arachnida(0.8100),o:Oribatida(0.8100),f:Nothridae(0.8100),g:Nothrus(0.8100),s:Nothrus silvestris(0.8100)
RB.A.082	OR608903	Arachnida: Oribatida: Nothridae: Nothrus	No match	-	undef_Chordata	0.05	Squamata	0.05	Agamidae	0.02	Hydrosaurus	0.02	Hydrosaurus amboinensis	0.02	Arachnida	0.32	Oribatida	0.31	Nothridae	0.3	Nothrus	0.3	Nothrus silvestris	0.3	Nothrus	0.97	Nothrus silvestris	0.97	k:Eukaryota(1.0000),p:Arthropoda(0.9400),c:Arachnida(0.8100),o:Oribatida(0.8100),f:Nothridae(0.8100),g:Nothrus(0.8100),s:Nothrus silvestris(0.8100)
RB.A.083	OR608904	Arachnida: Oribatida: Achipteriidae	No match	-	Arachnida	0.38	Sarcoptiformes	0.11	Malaconothridae	0.05	Malaconothrus	0.05	Malaconothrus gracilis	0.05	Insecta	0.41	Siphonaptera	0.09	Hystrichopsyllidae	0.08	Agastopsylla	0.08	Agastopsylla boxi	0.08	Agastopsylla	0	Agastopsylla boxi	0	k:Eukaryota(1.0000),p:Arthropoda(0.9000),c:Insecta(0.5900),o:Coleoptera(0.2000),f:Nymphalidae(0.0900),g:Anopheles(0.0300),s:Centruroides vittatus(0.0300)
RB.A.084	OR608905	Arachnida: Oribatida: Nanhermanniidae: Nanhermannia	No match	-	undef_Chordata	0.1	Squamata	0.09	Lacertidae	0.02	Takydromus	0.02	Takydromus sylvaticus	0.02			Squamata	0.12	Lacertidae	0.01	Takydromus	0.01	Takydromus sylvaticus	0.01	Pyrgacris	0	Pyrgacris descampsi	0	k:Eukaryota(1.0000),p:Arthropoda(0.5500),c:Insecta(0.4000),o:Coleoptera(0.1400),f:Tettigoniidae(0.0400),g:Scolopendra(0.0300),s:Scolopendra cingulata(0.0300)
RB.A.085	OR608906	Arachnida: Oribatida	No match	-	Insecta	0.41	Hemiptera	0.07	Cicadellidae	0.03	Hishimonoides	0.03	Hishimonoides recurvatis	0.03	Arachnida	0.07	Opiliones	0.06	Cosmetidae	0.04	Cynortellana	0.04	Cynortellana pulchra	0.04	Simulium	0.05	Simulium chlorum	0	k:Eukaryota(1.0000),p:Arthropoda(0.8700),c:Insecta(0.7900),o:Lepidoptera(0.2200),f:Formicidae(0.0800),g:Simulium(0.0300),s:Hypobapta percomptaria(0.0300)
RB.A.087	OR608907	Arachnida: Oribatida	No match	-	Insecta	0.52	Hemiptera	0.2	Anthocoridae	0.08	Anthocoris	0.03	Anthocoris alpinus	0.03	Insecta	0.38	Orthoptera	0.05	Pneumoridae	0.01	Tanaocerus	0.01	Tanaocerus koebelei	0.01	Tetraphleps	0	Tetraphleps aterrimus	0	k:Eukaryota(1.0000),p:Chordata(0.5400),c:Insecta(0.3300),o:Passeriformes(0.1300),f:Hominidae(0.0400),g:Homo(0.0400),s:Homo sapiens(0.0400)
RB.A.091	OR608908	Arachnida: Oribatida: Phthiracaridae: Phthiracarus	Phthiracarus boresetosus	98.2	Arachnida	1	Sarcoptiformes	1	Phthiracaridae	1	Phthiracarus	1	Phthiracarus boresetosus	1	Arachnida	1	Oribatida	1	Phthiracaridae	1	Phthiracarus	1	Phthiracarus boresetosus	1	Steganacarus	0.9	Steganacarus magnus	0.9	k:Eukaryota(1.0000),p:Arthropoda(1.0000),c:Arachnida(1.0000),o:Oribatida(1.0000),f:Steganacaridae(0.9600),g:Steganacarus(0.9600),s:Steganacarus magnus(0.9600)
RB.A.092	OR608909	Arachnida: Oribatida: Achipteriidae	No match	-	Pycnogonida	0.14	Pantopoda	0.14	Ammotheidae	0.14	Ammothella	0.14	Ammothella appendiculata	0.14	Pycnogonida	0.1	Pantopoda	0.1	Ammotheidae	0.1	Ammothella	0.1	Ammothella appendiculata	0.1	Ammothella	0	Ammothella appendiculata	0	k:Eukaryota(1.0000),p:Arthropoda(0.8700),c:Insecta(0.4500),o:Lepidoptera(0.2200),f:Nymphalidae(0.1500),g:Ammothella(0.0500),s:Ammothella appendiculata(0.0500)
RB.A.093	OR608774	Arachnida: Oribatida: Hypochthoniidae	No match	-	Insecta	0.59	Blattodea	0.29	Rhinotermitidae	0.18	Schedorhinotermes	0.15	Schedorhinotermes putorius	0.13	Arachnida	0.64	Oribatida	0.64	Hypochthoniidae	0.64	Hypochthonius	0.64	Hypochthonius rufulus	0.64	AMBIGUOUS	0	AMBIGUOUS	0	k:Eukaryota(1.0000),p:Arthropoda(0.6100),c:Insecta(0.3600),o:Isoptera(0.2400),f:Termitidae(0.2000),g:Hypochthonius(0.1500),s:Hypochthonius rufulus(0.1500)
RB.A.100	OR169960	Insecta: Coleoptera: Elateridae	No match		Insecta	1	Coleoptera	1	undef_Coleoptera	0.98	Nitidolimonius	0.98	Nitidolimonius resplendens	0.98	Insecta	0.96	Coleoptera	0.84	Elateridae	0.68	Actenicerus	0.18	Actenicerus yamashitai	0.09	Hemicrepidius	0.25	Hemicrepidius coreanus	0.05	k:Eukaryota(1.0000),p:Arthropoda(0.9700),c:Insecta(0.9600),o:Coleoptera(0.6500),f:Elateridae(0.4400),g:Actenicerus(0.1200),s:Hemicrepidius coreanus(0.0800)
RB.A.101	OR169961	Insecta: Coleoptera: Curculionidae: Steremnius shermani	No match		Insecta	0.96	Coleoptera	0.8	Curculionidae	0.68	Sitona	0.04	Sitona callosus	0.04	Insecta	0.98	Coleoptera	0.73	Curculionidae	0.54	Thamnurgus	0.05	Thamnurgus senecionis	0.05	Parnassius	0	Parnassius staudingeri	0	k:Eukaryota(1.0000),p:Arthropoda(1.0000),c:Insecta(1.0000),o:Lepidoptera(0.5100),f:Nymphalidae(0.2100),g:Greya(0.0300),s:Napeogenes rhezia(0.0200)
RB.A.103	OR169962	Insecta: Coleoptera: Staphylinidae: Dasycerus bicolor	No match		Insecta	1	Diptera	0.21	Drosophilidae	0.11	Drosophila	0.11	Drosophila pseudotalamancana	0.08	Insecta	0.99	Coleoptera	0.54	Staphylinidae	0.33	Neoisoglossa	0.13	Neoisoglossa agnita	0.13	Gyrinus	0.24	Gyrinus opacus	0.24	k:Eukaryota(1.0000),p:Arthropoda(1.0000),c:Insecta(0.9800),o:Coleoptera(0.4300),f:Staphylinidae(0.2500),g:Aleochara(0.1100),s:Gyrinus opacus(0.0500)
RB.A.104	OR169963	Insecta: Coleoptera: Leiodidae: Agathidium fawcettae	Agathidium fawcettae	98.6	Insecta	0.96	Coleoptera	0.79	Leiodidae	0.5	Agathidium	0.46	Agathidium marginatum	0.43	Insecta	0.97	Coleoptera	0.71	Leiodidae	0.47	Anisotoma	0.21	Anisotoma axillaris	0.19	Anisotoma	0.1	Anisotoma axillaris	0.1	k:Eukaryota(1.0000),p:Arthropoda(1.0000),c:Insecta(0.9800),o:Coleoptera(0.4600),f:Leiodidae(0.2000),g:Drosophila(0.1000),s:Anisotoma castanea(0.0700)
RB.A.105	OR169964	Insecta: Coleoptera: Leiodidae: Agathidium	No match		Insecta	0.99	Coleoptera	0.78	Leiodidae	0.32	Agathidium	0.23	Agathidium maculosum	0.12	Insecta	1	Coleoptera	0.75	Leiodidae	0.25	Agathidium	0.13	Agathidium badium	0.06	Aleochara	0.01	Aleochara lata	0	k:Eukaryota(1.0000),p:Arthropoda(1.0000),c:Insecta(1.0000),o:Coleoptera(0.6200),f:Dytiscidae(0.1500),g:Aleochara(0.1000),s:Aleochara lata(0.0400)
RB.A.106	OR169965	Insecta: Coleoptera: Carabidae: Stenolophus conjunctus	Agonoleptus conjunctus	99.5	Insecta	1	Coleoptera	1	Carabidae	1	Stenolophus	1	Stenolophus conjunctus	1	Insecta	1	Coleoptera	1	Carabidae	1	Stenolophus	1	Stenolophus conjunctus	1	Stenolophus	1	Stenolophus conjunctus	1	k:Eukaryota(1.0000),p:Arthropoda(1.0000),c:Insecta(1.0000),o:Coleoptera(1.0000),f:Carabidae(1.0000),g:Stenolophus(1.0000),s:Stenolophus conjunctus(1.0000)
RB.A.108	OR170062	Insecta: Diptera: Sciaridae	No match	-	Insecta	0.78	Coleoptera	0.17	Coccinellidae	0.01	Calvia	0.01	Calvia championorum	0.01	Insecta	0.81	Diptera	0.17	Syrphidae	0.07	Pelecocera	0.02	Pelecocera latifrons	0.02	AMBIGUOUS	0	AMBIGUOUS	0	k:Eukaryota(1.0000),p:Arthropoda(0.9600),c:Insecta(0.9200),o:Lepidoptera(0.3100),f:Nymphalidae(0.1500),g:Anopheles(0.0600),s:Anopheles dirus(0.0200)
RB.A.110	OR170063	Insecta: Diptera: Empididae	Rhamphomyia sp. 16	97.8	Insecta	0.97	Diptera	0.77	Micropezidae	0.1	Poecilotylus	0.09	Poecilotylus trifasciatus	0.09	Insecta	0.99	Diptera	0.82	Dolichopodidae	0.1	Campsicnemus	0.08	Campsicnemus marginatus	0.08	Drosophila	0.3	Drosophila angor	0.1	k:Eukaryota(1.0000),p:Arthropoda(1.0000),c:Insecta(1.0000),o:Diptera(0.7500),f:Drosophilidae(0.2000),g:Drosophila(0.1800),s:Drosophila angor(0.0600)
RB.A.112	OR170064	Insecta: Diptera: Cecidomyiidae	No match	-	Insecta	0.94	Lepidoptera	0.39	Lycaenidae	0.13	Polyommatus	0.11	Polyommatus ardschira	0.07	Insecta	0.96	Lepidoptera	0.54	Nymphalidae	0.22	Eresia	0.04	Eresia sticta	0.04	Glaucopsyche	0	Glaucopsyche melanops	0	k:Eukaryota(1.0000),p:Arthropoda(1.0000),c:Insecta(0.9800),o:Lepidoptera(0.6600),f:Nymphalidae(0.2600),g:Polyommatus(0.1600),s:Eresia sticta(0.0600)
RB.A.120	OR170065	Insecta: Hymenoptera: Ceraphronidae	No match	-	Spirotrichea	0.1	Urostylida	0.08	Urostylidae	0.08	Urostyla	0.08	Urostyla grandis	0.08	Amphibia	0.09	Anura	0.07	Ranidae	0.05	Pelophylax	0.04	Pelophylax esculentus	0.04	Pheidole	0	Pheidole macrops	0	k:Eukaryota(1.0000),p:Arthropoda(0.7000),c:Insecta(0.6400),o:Hymenoptera(0.2700),f:Formicidae(0.2300),g:Pheidole(0.1000),s:Pheidole macrops(0.0300)
RB.A.125	OR608772	Myriapoda: Diplopoda: Chordeumatida	No match	-	Insecta	0.68	Coleoptera	0.12	Dytiscidae	0.03	Cybister	0.02	Cybister vulneratus	0.01	Diplopoda	0.19	Chordeumatida	0.19	Brachychaeteumatidae	0.03	Brachychaeteuma	0.03	Brachychaeteuma bradeae	0.03	Cybister	0	Cybister vulneratus	0	k:Eukaryota(1.0000),p:Arthropoda(0.9700),c:Insecta(0.8600),o:Lepidoptera(0.4400),f:Nymphalidae(0.1600),g:Cybister(0.0400),s:Ochogona caroli(0.0300)
RB.A.126	OR169976	Collembola: Entomobryomorpha: Tomoceridae: Tomocerinae	No match	-	Insecta	0.73	Raphidioptera	0.05	Raphidiidae	0.05	Dichrostigma	0.05	Dichrostigma flavipes	0.05	Insecta	0.68	Raphidioptera	0.03	Raphidiidae	0.03	Dichrostigma	0.03	Dichrostigma flavipes	0.03	Chezala	0	Chezala carella	0	k:Eukaryota(1.0000),p:Arthropoda(1.0000),c:Insecta(0.8400),o:Lepidoptera(0.3800),f:Nymphalidae(0.1100),g:Papilio(0.0400),s:Ixodes fecialis(0.0300)
RB.A.127	OP021363	Collembola: Symphypleona: Katiannidae: Sminthurinus henshawi	No match	-	Insecta	0.55	Coleoptera	0.26	Scarabaeidae	0.07	Temnoplectron	0.07	Temnoplectron major	0.07	Insecta	0.51	Coleoptera	0.19	Staphylinidae	0.05	Aleochara	0.02	Aleochara tristis	0.02	Aleochara	0.14	Aleochara tristis	0.01	k:Eukaryota(1.0000),p:Arthropoda(0.8300),c:Insecta(0.6400),o:Coleoptera(0.1700),f:Dytiscidae(0.0500),g:Megalodontes(0.0300),s:Megalodontes cephalotes(0.0300)
RB.A.128	OR169977	Collembola: Poduromorpha: Onychiuridae	No match	-	Collembola	0.28	Entomobryomorpha	0.2	Seiridae	0.18	Seira	0.18	Seira dowlingi	0.18	Collembola	0.28	-	-	Entomobryidae	0.19	Seira	0.14	Seira dowlingi	0.14	AMBIGUOUS	0	AMBIGUOUS	0	k:Eukaryota(1.0000),p:Arthropoda(0.9500),c:Insecta(0.8400),o:Coleoptera(0.2800),f:Nymphalidae(0.1500),g:Nicrophorus(0.0600),s:Pimachrysa nigra(0.0200)
RB.A.130	OR169978	Collembola: Poduromorpha: Hypogastruridae	No match	-	Collembola	0.17	Entomobryomorpha	0.13	Entomobryidae	0.13	Homidia	0.07	Homidia sauteri	0.07	Amphibia	0.16	Caudata	0.08	Hynobiidae	0.08	Salamandrella	0.08	Salamandrella tridactyla	0.08	Metasia	0	Metasia zinckenialis	0	k:Eukaryota(1.0000),p:Arthropoda(0.6800),c:Insecta(0.5400),o:Lepidoptera(0.2000),f:Entomobryidae(0.0700),g:Simulium(0.0500),s:Enochrus fuscipennis(0.0300)
RB.A.131	OR170149	Arachnida: Araneae: Linyphiidae: Ceraticelus	Ceraticelus fissiceps	100	Arachnida	1	Araneae	1	Linyphiidae	1	Ceraticelus	1	Ceraticelus fissiceps	1	Arachnida	1	Araneae	1	Linyphiidae	1	Ceraticelus	1	Ceraticelus fissiceps	1	Ceraticelus	1	Ceraticelus fissiceps	1	k:Eukaryota(1.0000),p:Arthropoda(1.0000),c:Arachnida(1.0000),o:Araneae(1.0000),f:Linyphiidae(1.0000),g:Ceraticelus(1.0000),s:Ceraticelus fissiceps(0.9800)
RB.A.132	OR170150	Arachnida: Araneae: Salticidae: Neon nelli	Neon nelli	99.5	Arachnida	1	Araneae	1	Salticidae	1	Neon	1	Neon nelli	0.8	Arachnida	1	Araneae	1	Salticidae	1	Neon	1	Neon nelli	0.98	Neon	1	Neon nelli	1	k:Eukaryota(1.0000),p:Arthropoda(1.0000),c:Arachnida(1.0000),o:Araneae(1.0000),f:Salticidae(1.0000),g:Neon(1.0000),s:Neon nelli(0.9800)
RB.A.135	OR170151	Arachnida: Araneae: Linyphiidae: Mermessus	Collinsia oxypaederotipus	100	Arachnida	0.99	Araneae	0.99	Linyphiidae	0.6	Tapinocyba	0.06	Tapinocyba praecox	0.06	Arachnida	1	Araneae	1	Linyphiidae	0.58	Semljicola	0.07	Semljicola obtusus	0.06	Mermessus	0	Mermessus entomologicus	0	k:Eukaryota(1.0000),p:Arthropoda(0.9600),c:Arachnida(0.9200),o:Araneae(0.9200),f:Linyphiidae(0.5300),g:Leucauge(0.0700),s:Leucauge venusta(0.0700)
RB.A.136	OR170152	Arachnida: Araneae: Linyphiidae: Mermessus	Collinsia oxypaederotipus	100	Arachnida	0.99	Araneae	0.99	Linyphiidae	0.6	Tapinocyba	0.06	Tapinocyba praecox	0.06	Arachnida	1	Araneae	1	Linyphiidae	0.58	Semljicola	0.07	Semljicola obtusus	0.06	Mermessus	0.04	Mermessus entomologicus	0	k:Eukaryota(1.0000),p:Arthropoda(0.9600),c:Arachnida(0.9200),o:Araneae(0.9200),f:Linyphiidae(0.5300),g:Leucauge(0.0700),s:Leucauge venusta(0.0700)
RB.A.137	OR170153	Arachnida: Araneae: Linyphiidae: Ceraticelus fissipes	Ceraticelus fissiceps	99.5	Arachnida	1	Araneae	1	Linyphiidae	1	Ceraticelus	1	Ceraticelus fissiceps	0.95	Arachnida	1	Araneae	1	Linyphiidae	1	Ceraticelus	1	Ceraticelus fissiceps	0.69	Ceraticelus	1	Ceraticelus fissiceps	1	k:Eukaryota(1.0000),p:Arthropoda(1.0000),c:Arachnida(1.0000),o:Araneae(1.0000),f:Linyphiidae(1.0000),g:Ceraticelus(1.0000),s:Ceraticelus fissiceps(0.9800)
RB.A.138	OR170154	Arachnida: Araneae: Linyphiidae: Centromerus denticulatus	Centromerus denticulatus	99.5	Arachnida	1	Araneae	1	Linyphiidae	1	Centromerus	1	Centromerus denticulatus	1	Arachnida	1	Araneae	1	Linyphiidae	1	Centromerus	1	Centromerus denticulatus	1	Centromerus	1	Centromerus denticulatus	1	k:Eukaryota(1.0000),p:Arthropoda(1.0000),c:Arachnida(1.0000),o:Araneae(1.0000),f:Linyphiidae(1.0000),g:Centromerus(1.0000),s:Centromerus denticulatus(1.0000)
RB.A.139	OR170155	Arachnida: Araneae: Hahniidae: Neoantistea magna	Neoantistea magna	98.6	Arachnida	1	Araneae	1	Hahniidae	1	Neoantistea	1	Neoantistea magna	1	Arachnida	1	Araneae	1	Hahniidae	1	Neoantistea	1	Neoantistea magna	1	Neoantistea	1	Neoantistea magna	1	k:Eukaryota(1.0000),p:Arthropoda(1.0000),c:Arachnida(1.0000),o:Araneae(1.0000),f:Hahniidae(1.0000),g:Neoantistea(1.0000),s:Neoantistea magna(1.0000)
RB.A.140	OR170156	Arachnida: Araneae: Linyphiidae: Blestia sarcocuon	No match		Arachnida	1	Araneae	0.99	Linyphiidae	0.68	Walckenaeria	0.21	Walckenaeria fraudatrix	0.2	Arachnida	0.99	Araneae	0.98	Linyphiidae	0.78	Walckenaeria	0.18	Walckenaeria fraudatrix	0.16	Agyneta	0.2	Agyneta manni	0.2	k:Eukaryota(1.0000),p:Arthropoda(0.9900),c:Arachnida(0.9600),o:Araneae(0.9600),f:Linyphiidae(0.6800),g:Walckenaeria(0.1400),s:Walckenaeria minuta(0.0500)
RB.A.141	OR608910	Arachnida: Mesostigmata: Veigaiidae: Veigaia	No match	-	Insecta	0.41	Hemiptera	0.1	Tingidae	0	Stephanitis	0	Stephanitis chinensis	0	Actinopteri	0.13	Galaxiiformes	0.02	Galaxiidae	0.02	Paragalaxias	0.02	Paragalaxias mesotes	0.02	Tingis	0	Tingis crispata	0	k:Eukaryota(1.0000),p:Arthropoda(0.6100),c:Insecta(0.4900),o:Diptera(0.1700),f:Chrysomelidae(0.0400),g:Simulium(0.0300),s:Phytomyza nr. artemisiae(0.0200)
RB.A.142	OR608911	Arachnida: Oribatida: Tenuialidae	No match	-	Arachnida	0.25	Ixodida	0.08	Ixodidae	0.07	Ixodes	0.07	Ixodes acutitarsus	0.07	Arachnida	0.18	Ixodida	0.1	Ixodidae	0.08	Ixodes	0.08	Ixodes acutitarsus	0.06	Bembecia	0	Bembecia aphrodite	0	k:Eukaryota(1.0000),p:Arthropoda(0.8900),c:Insecta(0.7600),o:Coleoptera(0.2100),f:Nymphalidae(0.0700),g:Culicoides(0.0500),s:Agapetus pinatus(0.0200)
RB.A.143	OR608912	Arachnida: Trombidiformes	No match	-	Arachnida	0.17	Trombidiformes	0.16	Microtrombidiidae	0.11	Dactylothrombium	0.11	Dactylothrombium pulcherrimum	0.11	Arachnida	0.15			Microtrombidiidae	0.12	Dactylothrombium	0.11	Dactylothrombium pulcherrimum	0.11	Chamaesphecia	0.03	Chamaesphecia minoica	0.03	k:Eukaryota(1.0000),p:Arthropoda(0.5500),c:Insecta(0.4900),o:Lepidoptera(0.1400),f:Hominidae(0.1300),g:Homo(0.1200),s:Homo sapiens(0.1200)
RB.A.149	OR608913	Arachnida: Oribatida: Achipteriidae	No match	-	Insecta	0.57	Coleoptera	0.11	Silphidae	0.02	Nicrophorus	0.02	Nicrophorus carolinus	0.02	Insecta	0.59	Lepidoptera	0.19	Sesiidae	0.07	Chamaesphecia	0.07	Chamaesphecia doleriformis	0.02	Chamaesphecia	0.35	Chamaesphecia doleriformis	0.23	k:Eukaryota(1.0000),p:Arthropoda(0.9100),c:Insecta(0.8000),o:Lepidoptera(0.4700),f:Nymphalidae(0.1400),g:Nicrophorus(0.0500),s:Rhescyntis hippodamia(0.0300)
RB.A.150	OR608914	Arachnida: Oribatida: Otocepheidae: Dolicheremaeus	No match	-	Insecta	0.52	Coleoptera	0.17	Staphylinidae	0.03	Stenus	0.03	Stenus puberulus	0.03	Insecta	0.61	Coleoptera	0.16	Staphylinidae	0.04	Stenus	0.03	Stenus puberulus	0.02	Drosophila	0.13	Drosophila tsigana	0.1	k:Eukaryota(1.0000),p:Arthropoda(0.8700),c:Insecta(0.8200),o:Diptera(0.2900),f:Drosophilidae(0.1100),g:Drosophila(0.1100),s:Drosophila fluvialis(0.0200)
